# Supplementary material for: Molecular characterization of sarcomatoid clear cell renal cell carcinoma unveils new candidate oncogenic drivers
Source: Sci Rep. 2020 Jan 20;10:701. doi: 10.1038/s41598-020-57534-5 (PMC6971072; doi:10.1038/s41598-020-57534-5)
Supplement: Supplementary file 1 — Supplementary Dataset 1. [file 41598_2020_57534_MOESM1_ESM.xlsx]

## Sheet: Table S1 legend
List of somatic mutations identified by targeted sequencing data on sRCCs

## Sheet: Microdissected sarc. ccRC
CMO_ID	ID	Tumor_Subtype	Sample_Class	Gender	NormalUsed	Chrom	Start	Ref	Alt	VariantClass	Gene	Exon	Call_Confidence
s_JH_srcc_030_P1	MSK1	sarcomatoid	Primary	Female	s_Normal_Pooled_FFPE_1	3	10188208	G	A	stopgain_SNV	VHL	exon2	High
s_JH_srcc_030_P2	MSK1	clear cell	Primary	Female	s_Normal_Pooled_FFPE_1	3	10188208	G	A	stopgain_SNV	VHL	exon2	High
s_JH_srcc_030_P1	MSK1	sarcomatoid	Primary	Female	s_Normal_Pooled_FFPE_1	16	2134981	CCTT	C	nonframeshift_deletion	TSC2	exon35	High
s_JH_srcc_030_P2	MSK1	clear cell	Primary	Female	s_Normal_Pooled_FFPE_1	16	2134981	CCTT	C	nonframeshift_deletion	TSC2	exon35	High
s_JH_srcc_030_P1	MSK1	sarcomatoid	Primary	Female	s_Normal_Pooled_FFPE_1	17	7578265	A	G	nonsynonymous_SNV	TP53	exon6	High
s_JH_srcc_030_P1	MSK1	sarcomatoid	Primary	Female	s_Normal_Pooled_FFPE_1	10	89685296	AT	A	frameshift_deletion	PTEN	exon3	High
s_JH_srcc_030_P2	MSK1	clear cell	Primary	Female	s_Normal_Pooled_FFPE_1	10	89685296	AT	A	frameshift_deletion	PTEN	exon3	High
s_JH_srcc_030_P1	MSK1	sarcomatoid	Primary	Female	s_Normal_Pooled_FFPE_1	10	8100451	C	T	nonsynonymous_SNV	GATA3	exon3	High
s_JH_srcc_030_P2	MSK1	clear cell	Primary	Female	s_Normal_Pooled_FFPE_1	10	8100451	C	T	nonsynonymous_SNV	GATA3	exon3	High
s_JH_srcc_030_P1	MSK1	sarcomatoid	Primary	Female	s_Normal_Pooled_FFPE_1	3	138665455	C	T	nonsynonymous_SNV	FOXL2	exon1	High
s_JH_srcc_030_P2	MSK1	clear cell	Primary	Female	s_Normal_Pooled_FFPE_1	3	138665455	C	T	nonsynonymous_SNV	FOXL2	exon1	High
s_JH_srcc_030_P1	MSK1	sarcomatoid	Primary	Female	s_Normal_Pooled_FFPE_1	9	97887448	C	T	nonsynonymous_SNV	FANCC	exon10	High
s_JH_srcc_030_P2	MSK1	clear cell	Primary	Female	s_Normal_Pooled_FFPE_1	9	97887448	C	T	nonsynonymous_SNV	FANCC	exon10	High
s_JH_srcc_021_P1	MSK2	sarcomatoid	Primary	Female	s_Normal_Pooled_FFPE_1	3	10191492	GCC	G	frameshift_deletion	VHL	exon3	High
s_JH_srcc_021_P1	MSK2	sarcomatoid	Primary	Female	s_Normal_Pooled_FFPE_1	3	10191495	T	A	nonsynonymous_SNV	VHL	exon3	High
s_JH_srcc_021_P2b	MSK2	clear cell	Primary	Female	s_Normal_Pooled_FFPE_1	3	10191492	GCC	G	frameshift_deletion	VHL	exon3	High
s_JH_srcc_021_P2b	MSK2	clear cell	Primary	Female	s_Normal_Pooled_FFPE_1	3	10191495	T	A	nonsynonymous_SNV	VHL	exon3	High
s_JH_srcc_021_P1	MSK2	sarcomatoid	Primary	Female	s_Normal_Pooled_FFPE_1	5	1295250	G	A	upstream	TERT		High
s_JH_srcc_021_P2b	MSK2	clear cell	Primary	Female	s_Normal_Pooled_FFPE_1	5	1295250	G	A	upstream	TERT		High
s_JH_srcc_021_P1	MSK2	sarcomatoid	Primary	Female	s_Normal_Pooled_FFPE_1	1	16263973	C	G	nonsynonymous_SNV	SPEN	exon12	High
s_JH_srcc_021_P2b	MSK2	clear cell	Primary	Female	s_Normal_Pooled_FFPE_1	1	16263973	C	G	nonsynonymous_SNV	SPEN	exon12	High
s_JH_srcc_021_P1	MSK2	sarcomatoid	Primary	Female	s_Normal_Pooled_FFPE_1	3	47205411	T	TG	frameshift_insertion	SETD2	exon1	High
s_JH_srcc_021_P1	MSK2	sarcomatoid	Primary	Female	s_Normal_Pooled_FFPE_1	3	47205412	C	G	nonsynonymous_SNV	SETD2	exon1	High
s_JH_srcc_021_P2b	MSK2	clear cell	Primary	Female	s_Normal_Pooled_FFPE_1	3	47205411	T	TG	frameshift_insertion	SETD2	exon1	High
s_JH_srcc_021_P2b	MSK2	clear cell	Primary	Female	s_Normal_Pooled_FFPE_1	3	47205412	C	G	nonsynonymous_SNV	SETD2	exon1	High
s_JH_srcc_021_P1	MSK2	sarcomatoid	Primary	Female	s_Normal_Pooled_FFPE_1	19	18266792	C	T	nonsynonymous_SNV	PIK3R2	exon2	High
s_JH_srcc_021_P2b	MSK2	clear cell	Primary	Female	s_Normal_Pooled_FFPE_1	19	18266792	C	T	nonsynonymous_SNV	PIK3R2	exon2	High
s_JH_srcc_021_P1	MSK2	sarcomatoid	Primary	Female	s_Normal_Pooled_FFPE_1	12	49434924	G	A	nonsynonymous_SNV	MLL2	exon31	High
s_JH_srcc_021_P2b	MSK2	clear cell	Primary	Female	s_Normal_Pooled_FFPE_1	12	49434924	G	A	nonsynonymous_SNV	MLL2	exon31	High
s_JH_srcc_021_P1	MSK2	sarcomatoid	Primary	Female	s_Normal_Pooled_FFPE_1	4	1806131	T	C	nonsynonymous_SNV	FGFR3	exon9	High
s_JH_srcc_021_P2b	MSK2	clear cell	Primary	Female	s_Normal_Pooled_FFPE_1	4	1806131	T	C	nonsynonymous_SNV	FGFR3	exon9	High
s_JH_srcc_021_P2b	MSK2	clear cell	Primary	Female	s_Normal_Pooled_FFPE_1	22	29091856	AG	A	frameshift_deletion	CHEK2	exon11	High
s_JH_srcc_021_P1	MSK2	sarcomatoid	Primary	Female	s_Normal_Pooled_FFPE_1	17	37682540	C	T	nonsynonymous_SNV	CDK12	exon13	High
s_JH_srcc_021_P1	MSK2	sarcomatoid	Primary	Female	s_Normal_Pooled_FFPE_1	X	39923016	C	T	nonsynonymous_SNV	BCOR	exon8	High
s_JH_srcc_021_P2b	MSK2	clear cell	Primary	Female	s_Normal_Pooled_FFPE_1	X	39923016	C	T	nonsynonymous_SNV	BCOR	exon8	High
s_JH_srcc_021_P2b	MSK2	clear cell	Primary	Female	s_Normal_Pooled_FFPE_1	3	52437900	TC	T	frameshift_deletion	BAP1	exon13	High
s_JH_srcc_022_P1	MSK3	sarcomatoid	Primary	Male	s_Normal_Pooled_FFPE_1	16	2103389	C	T	nonsynonymous_SNV	TSC2	exon4	High
s_JH_srcc_022_P2	MSK3	clear cell	Primary	Male	s_Normal_Pooled_FFPE_1	16	2103389	C	T	nonsynonymous_SNV	TSC2	exon4	High
s_JH_srcc_022_P1	MSK3	sarcomatoid	Primary	Male	s_Normal_Pooled_FFPE_1	9	135786451	G	T	nonsynonymous_SNV	TSC1	exon11	High
s_JH_srcc_022_P2	MSK3	clear cell	Primary	Male	s_Normal_Pooled_FFPE_1	9	135786451	G	T	nonsynonymous_SNV	TSC1	exon11	High
s_JH_srcc_022_P1	MSK3	sarcomatoid	Primary	Male	s_Normal_Pooled_FFPE_1	21	42879910	C	G	nonsynonymous_SNV	TMPRSS2	exon1	High
s_JH_srcc_022_P2	MSK3	clear cell	Primary	Male	s_Normal_Pooled_FFPE_1	21	42879910	C	G	nonsynonymous_SNV	TMPRSS2	exon1	High
s_JH_srcc_022_P1	MSK3	sarcomatoid	Primary	Male	s_Normal_Pooled_FFPE_1	9	98229473	C	T	nonsynonymous_SNV	PTCH1	exon15	High
s_JH_srcc_022_P2	MSK3	clear cell	Primary	Male	s_Normal_Pooled_FFPE_1	9	98229473	C	T	nonsynonymous_SNV	PTCH1	exon15	High
s_JH_srcc_022_P2	MSK3	clear cell	Primary	Male	s_Normal_Pooled_FFPE_1	3	138376590	A	T	nonsynonymous_SNV	PIK3CB	exon20	High
s_JH_srcc_022_P1	MSK3	sarcomatoid	Primary	Male	s_Normal_Pooled_FFPE_1	3	52610695	G	A	stopgain_SNV	PBRM1	exon23	High
s_JH_srcc_022_P2	MSK3	clear cell	Primary	Male	s_Normal_Pooled_FFPE_1	3	52610695	G	A	stopgain_SNV	PBRM1	exon23	High
s_JH_srcc_022_P1	MSK3	sarcomatoid	Primary	Male	s_Normal_Pooled_FFPE_1	8	90965751	T	G	nonsynonymous_SNV	NBN	exon11	High
s_JH_srcc_022_P2	MSK3	clear cell	Primary	Male	s_Normal_Pooled_FFPE_1	8	90965751	T	G	nonsynonymous_SNV	NBN	exon11	High
s_JH_srcc_022_P1	MSK3	sarcomatoid	Primary	Male	s_Normal_Pooled_FFPE_1	19	3115013	G	A	nonsynonymous_SNV	GNA11	exon4	High
s_JH_srcc_022_P2	MSK3	clear cell	Primary	Male	s_Normal_Pooled_FFPE_1	19	3115013	G	A	nonsynonymous_SNV	GNA11	exon4	High
s_JH_srcc_022_P2	MSK3	clear cell	Primary	Male	s_Normal_Pooled_FFPE_1	4	153249384	C	G	nonsynonymous_SNV	FBXW7	exon9	High
s_JH_srcc_022_P1	MSK3	sarcomatoid	Primary	Male	s_Normal_Pooled_FFPE_1	20	31017171	A	T	nonsynonymous_SNV	ASXL1	exon6	High
s_JH_srcc_022_P1	MSK3	sarcomatoid	Primary	Male	s_Normal_Pooled_FFPE_1	20	31024291	C	T	nonsynonymous_SNV	ASXL1	exon12	High
s_JH_srcc_022_P2	MSK3	clear cell	Primary	Male	s_Normal_Pooled_FFPE_1	20	31017171	A	T	nonsynonymous_SNV	ASXL1	exon6	High
s_JH_srcc_022_P2	MSK3	clear cell	Primary	Male	s_Normal_Pooled_FFPE_1	20	31024291	C	T	nonsynonymous_SNV	ASXL1	exon12	High
s_JH_srcc_022_P1	MSK3	sarcomatoid	Primary	Male	s_Normal_Pooled_FFPE_1	5	112116562	C	G	nonsynonymous_SNV	APC	exon6	High
s_JH_srcc_022_P2	MSK3	clear cell	Primary	Male	s_Normal_Pooled_FFPE_1	5	112116562	C	G	nonsynonymous_SNV	APC	exon6	High
s_JH_srcc_014_P	MSK4	sarcomatoid	Primary	Female	s_Normal_Pooled_FFPE_1	20	39713158	A	AGAC	nonframeshift_insertion	TOP1	exon8	High
s_JH_srcc_014_P	MSK4	sarcomatoid	Primary	Female	s_Normal_Pooled_FFPE_1	4	106196213	C	T	stopgain_SNV	TET2	exon11	High
s_JH_srcc_014_P	MSK4	sarcomatoid	Primary	Female	s_Normal_Pooled_FFPE_1	3	47205411	T	TG	frameshift_insertion	SETD2	exon1	High
s_JH_srcc_014_P	MSK4	sarcomatoid	Primary	Female	s_Normal_Pooled_FFPE_1	3	47205412	C	G	nonsynonymous_SNV	SETD2	exon1	High
s_JH_srcc_014_P	MSK4	sarcomatoid	Primary	Female	s_Normal_Pooled_FFPE_1	21	36259324	A	G	nonsynonymous_SNV	RUNX1	exon4	High
s_JH_srcc_014_P	MSK4	sarcomatoid	Primary	Female	s_Normal_Pooled_FFPE_1	6	117700250	G	T	nonsynonymous_SNV	ROS1	exon17	High
s_JH_srcc_014_P	MSK4	sarcomatoid	Primary	Female	s_Normal_Pooled_FFPE_1	8	145741748	G	A	nonsynonymous_SNV	RECQL4	exon5	High
s_JH_srcc_014_P	MSK4	sarcomatoid	Primary	Female	s_Normal_Pooled_FFPE_1	5	86564416	C	T	nonsynonymous_SNV	RASA1	exon1	High
s_JH_srcc_014_P	MSK4	sarcomatoid	Primary	Female	s_Normal_Pooled_FFPE_1	20	40899061	T	G	nonsynonymous_SNV	PTPRT	exon14	High
s_JH_srcc_014_P	MSK4	sarcomatoid	Primary	Female	s_Normal_Pooled_FFPE_1	19	15302604	C	T	nonsynonymous_SNV	NOTCH3	exon5	High
s_JH_srcc_014_P	MSK4	sarcomatoid	Primary	Female	s_Normal_Pooled_FFPE_1	7	151873293	G	A	nonsynonymous_SNV	MLL3	exon38	High
s_JH_srcc_014_P	MSK4	sarcomatoid	Primary	Female	s_Normal_Pooled_FFPE_1	1	206944284	G	T	nonsynonymous_SNV	IL10	exon3	High
s_JH_srcc_014_P	MSK4	sarcomatoid	Primary	Female	s_Normal_Pooled_FFPE_1	7	81335062	C	T	nonsynonymous_SNV	HGF	exon16	High
s_JH_srcc_014_P	MSK4	sarcomatoid	Primary	Female	s_Normal_Pooled_FFPE_1	8	38271491	G	T	nonsynonymous_SNV	FGFR1	exon18	High
s_JH_srcc_014_P	MSK4	sarcomatoid	Primary	Female	s_Normal_Pooled_FFPE_1	4	187525655	G	C	nonsynonymous_SNV	FAT1	exon18	High
s_JH_srcc_014_P	MSK4	sarcomatoid	Primary	Female	s_Normal_Pooled_FFPE_1	4	187538888	T	C	nonsynonymous_SNV	FAT1	exon10	High
s_JH_srcc_014_P	MSK4	sarcomatoid	Primary	Female	s_Normal_Pooled_FFPE_1	2	25457243	G	A	nonsynonymous_SNV	DNMT3A	exon23	High
s_JH_srcc_014_P	MSK4	sarcomatoid	Primary	Female	s_Normal_Pooled_FFPE_1	16	3820723	T	A	nonsynonymous_SNV	CREBBP	exon14	High
s_JH_srcc_014_P	MSK4	sarcomatoid	Primary	Female	s_Normal_Pooled_FFPE_1	X	76814318	C	T	splicing	ATRX	exon29	High
s_JH_srcc_032_P1	MSK5	sarcomatoid	Primary	Male	s_Normal_Pooled_FFPE_1	3	10191593	A	T	stopgain_SNV	VHL	exon3	High
s_JH_srcc_032_P2	MSK5	clear cell	Primary	Male	s_Normal_Pooled_FFPE_1	3	10191593	A	T	stopgain_SNV	VHL	exon3	High
s_JH_srcc_032_P1	MSK5	sarcomatoid	Primary	Male	s_Normal_Pooled_FFPE_1	6	138200257	T	C	nonsynonymous_SNV	TNFAIP3	exon7	High
s_JH_srcc_032_P2	MSK5	clear cell	Primary	Male	s_Normal_Pooled_FFPE_1	6	138200257	T	C	nonsynonymous_SNV	TNFAIP3	exon7	High
s_JH_srcc_032_P2	MSK5	clear cell	Primary	Male	s_Normal_Pooled_FFPE_1	5	1295228	G	A	upstream	TERT		High
s_JH_srcc_032_P1	MSK5	sarcomatoid	Primary	Male	s_Normal_Pooled_FFPE_1	19	1219382	A	G	nonsynonymous_SNV	STK11	exon3	High
s_JH_srcc_032_P2	MSK5	clear cell	Primary	Male	s_Normal_Pooled_FFPE_1	19	1219382	A	G	nonsynonymous_SNV	STK11	exon3	High
s_JH_srcc_032_P1	MSK5	sarcomatoid	Primary	Male	s_Normal_Pooled_FFPE_1	3	138374293	C	T	nonsynonymous_SNV	PIK3CB	exon22	High
s_JH_srcc_032_P2	MSK5	clear cell	Primary	Male	s_Normal_Pooled_FFPE_1	3	138374293	C	T	nonsynonymous_SNV	PIK3CB	exon22	High
s_JH_srcc_032_P1	MSK5	sarcomatoid	Primary	Male	s_Normal_Pooled_FFPE_1	7	81335035	C	A	nonsynonymous_SNV	HGF	exon16	High
s_JH_srcc_032_P2	MSK5	clear cell	Primary	Male	s_Normal_Pooled_FFPE_1	7	81335035	C	A	nonsynonymous_SNV	HGF	exon16	High
s_JH_srcc_032_P1	MSK5	sarcomatoid	Primary	Male	s_Normal_Pooled_FFPE_1	13	28626797	T	C	nonsynonymous_SNV	FLT3	exon5	High
s_JH_srcc_032_P2	MSK5	clear cell	Primary	Male	s_Normal_Pooled_FFPE_1	13	28626797	T	C	nonsynonymous_SNV	FLT3	exon5	High
s_JH_srcc_032_P1	MSK5	sarcomatoid	Primary	Male	s_Normal_Pooled_FFPE_1	2	25523096	T	G	nonsynonymous_SNV	DNMT3A	exon3	High
s_JH_srcc_032_P2	MSK5	clear cell	Primary	Male	s_Normal_Pooled_FFPE_1	2	25523096	T	G	nonsynonymous_SNV	DNMT3A	exon3	High
s_JH_srcc_018_P1b	MSK6	sarcomatoid	Primary	Female	s_Normal_Pooled_FFPE_1	3	10183821	CCTA	C	nonframeshift_deletion	VHL	exon1	High
s_JH_srcc_018_P2	MSK6	clear cell	Primary	Female	s_Normal_Pooled_FFPE_1	3	10183821	CCTA	C	nonframeshift_deletion	VHL	exon1	High
s_JH_srcc_018_P1b	MSK6	sarcomatoid	Primary	Female	s_Normal_Pooled_FFPE_1	3	47205411	T	TG	frameshift_insertion	SETD2	exon1	High
s_JH_srcc_018_P1b	MSK6	sarcomatoid	Primary	Female	s_Normal_Pooled_FFPE_1	3	47205412	C	G	nonsynonymous_SNV	SETD2	exon1	High
s_JH_srcc_018_P1b	MSK6	sarcomatoid	Primary	Female	s_Normal_Pooled_FFPE_1	10	89692872	T	A	nonsynonymous_SNV	PTEN	exon5	High
s_JH_srcc_018_P1b	MSK6	sarcomatoid	Primary	Female	s_Normal_Pooled_FFPE_1	10	89711927	T	TA	frameshift_insertion	PTEN	exon6	High
s_JH_srcc_018_P2	MSK6	clear cell	Primary	Female	s_Normal_Pooled_FFPE_1	10	89692872	T	A	nonsynonymous_SNV	PTEN	exon5	High
s_JH_srcc_018_P1b	MSK6	sarcomatoid	Primary	Female	s_Normal_Pooled_FFPE_1	3	52610649	TCTGGGTGA	T	frameshift_deletion	PBRM1	exon23	High
s_JH_srcc_018_P2	MSK6	clear cell	Primary	Female	s_Normal_Pooled_FFPE_1	3	52610649	TCTGGGTGA	T	frameshift_deletion	PBRM1	exon23	High
s_JH_srcc_018_P1b	MSK6	sarcomatoid	Primary	Female	s_Normal_Pooled_FFPE_1	6	32188022	G	A	nonsynonymous_SNV	NOTCH4	exon7	High
s_JH_srcc_018_P2	MSK6	clear cell	Primary	Female	s_Normal_Pooled_FFPE_1	6	32188022	G	A	nonsynonymous_SNV	NOTCH4	exon7	High
s_JH_srcc_018_P1b	MSK6	sarcomatoid	Primary	Female	s_Normal_Pooled_FFPE_1	9	139405111	G	A	nonsynonymous_SNV	NOTCH1	exon17	High
s_JH_srcc_018_P2	MSK6	clear cell	Primary	Female	s_Normal_Pooled_FFPE_1	9	139405111	G	A	nonsynonymous_SNV	NOTCH1	exon17	High
s_JH_srcc_018_P1b	MSK6	sarcomatoid	Primary	Female	s_Normal_Pooled_FFPE_1	15	45003780	ACT	A	frameshift_deletion	B2M	exon1	High
s_JH_srcc_018_P2	MSK6	clear cell	Primary	Female	s_Normal_Pooled_FFPE_1	15	45007647	C	CA	frameshift_insertion	B2M	exon2	High
s_JH_srcc_018_P2	MSK6	clear cell	Primary	Female	s_Normal_Pooled_FFPE_1	15	45007648	G	T	nonsynonymous_SNV	B2M	exon2	High
s_JH_srcc_018_P1b	MSK6	sarcomatoid	Primary	Female	s_Normal_Pooled_FFPE_1	20	54961553	C	T	nonsynonymous_SNV	AURKA	exon3	High
s_JH_srcc_018_P2	MSK6	clear cell	Primary	Female	s_Normal_Pooled_FFPE_1	20	54961553	C	T	nonsynonymous_SNV	AURKA	exon3	High
s_JH_srcc_018_P1b	MSK6	sarcomatoid	Primary	Female	s_Normal_Pooled_FFPE_1	20	31023073	C	T	nonsynonymous_SNV	ASXL1	exon12	High
s_JH_srcc_018_P2	MSK6	clear cell	Primary	Female	s_Normal_Pooled_FFPE_1	20	31023073	C	T	nonsynonymous_SNV	ASXL1	exon12	High
s_JH_srcc_011_P	MSK7	clear cell	Primary	Female	s_Normal_Pooled_FFPE_1	3	10191558	T	G	nonsynonymous_SNV	VHL	exon3	High
s_JH_srcc_011_P	MSK7	clear cell	Primary	Female	s_Normal_Pooled_FFPE_1	3	47155459	T	C	nonsynonymous_SNV	SETD2	exon5	High
s_JH_srcc_011_P	MSK7	clear cell	Primary	Female	s_Normal_Pooled_FFPE_1	12	18466938	A	T	nonsynonymous_SNV	PIK3C2G	exon6	High
s_JH_srcc_011_P	MSK7	clear cell	Primary	Female	s_Normal_Pooled_FFPE_1	12	18644413	T	G	nonsynonymous_SNV	PIK3C2G	exon19	High
s_JH_srcc_011_P	MSK7	clear cell	Primary	Female	s_Normal_Pooled_FFPE_1	3	52643379	TA	T	frameshift_deletion	PBRM1	exon17	High
s_JH_srcc_011_P	MSK7	clear cell	Primary	Female	s_Normal_Pooled_FFPE_1	1	11184612	A	C	nonsynonymous_SNV	MTOR	exon47	High
s_JH_srcc_011_P	MSK7	clear cell	Primary	Female	s_Normal_Pooled_FFPE_1	12	49426876	G	A	nonsynonymous_SNV	MLL2	exon39	High
s_JH_srcc_011_P	MSK7	clear cell	Primary	Female	s_Normal_Pooled_FFPE_1	12	49435056	T	C	nonsynonymous_SNV	MLL2	exon31	High
s_JH_srcc_011_P	MSK7	clear cell	Primary	Female	s_Normal_Pooled_FFPE_1	12	56480377	G	A	nonsynonymous_SNV	ERBB3	exon4	High
s_JH_srcc_011_P	MSK7	clear cell	Primary	Female	s_Normal_Pooled_FFPE_1	17	41197724	T	A	nonsynonymous_SNV	BRCA1	exon24	High
s_JH_srcc_011_P	MSK7	clear cell	Primary	Female	s_Normal_Pooled_FFPE_1	17	41226488	C	A	nonsynonymous_SNV	BRCA1	exon15	High
s_JH_srcc_011_P	MSK7	clear cell	Primary	Female	s_Normal_Pooled_FFPE_1	3	52440293	C	CT	frameshift_insertion	BAP1	exon9	High
s_JH_srcc_013_P1b	MSK8	sarcomatoid	Primary	Male	s_Normal_Pooled_FFPE_1	3	10183754	ATCT	A	nonframeshift_deletion	VHL	exon1	High
s_JH_srcc_013_P2b	MSK8	clear cell	Primary	Male	s_Normal_Pooled_FFPE_1	3	10183754	ATCT	A	nonframeshift_deletion	VHL	exon1	High
s_JH_srcc_013_P1b	MSK8	sarcomatoid	Primary	Male	s_Normal_Pooled_FFPE_1	10	70333366	G	A	nonsynonymous_SNV	TET1	exon2	High
s_JH_srcc_013_P2b	MSK8	clear cell	Primary	Male	s_Normal_Pooled_FFPE_1	10	70333366	G	A	nonsynonymous_SNV	TET1	exon2	High
s_JH_srcc_013_P1b	MSK8	sarcomatoid	Primary	Male	s_Normal_Pooled_FFPE_1	1	16256896	ACACAAATCCCACTCACCCAGAGCCT	A	frameshift_deletion	SPEN	exon11	High
s_JH_srcc_013_P2b	MSK8	clear cell	Primary	Male	s_Normal_Pooled_FFPE_1	1	16256896	ACACAAATCCCACTCACCCAGAGCCT	A	frameshift_deletion	SPEN	exon11	High
s_JH_srcc_013_P1b	MSK8	sarcomatoid	Primary	Male	s_Normal_Pooled_FFPE_1	3	47205411	T	TG	frameshift_insertion	SETD2	exon1	High
s_JH_srcc_013_P1b	MSK8	sarcomatoid	Primary	Male	s_Normal_Pooled_FFPE_1	3	47205412	C	G	nonsynonymous_SNV	SETD2	exon1	High
s_JH_srcc_013_P1b	MSK8	sarcomatoid	Primary	Male	s_Normal_Pooled_FFPE_1	17	78865524	TG	T	frameshift_deletion	RPTOR	exon18	High
s_JH_srcc_013_P2b	MSK8	clear cell	Primary	Male	s_Normal_Pooled_FFPE_1	17	78865524	TG	T	frameshift_deletion	RPTOR	exon18	High
s_JH_srcc_013_P1b	MSK8	sarcomatoid	Primary	Male	s_Normal_Pooled_FFPE_1	8	145738442	C	T	nonsynonymous_SNV	RECQL4	exon16	High
s_JH_srcc_013_P2b	MSK8	clear cell	Primary	Male	s_Normal_Pooled_FFPE_1	8	145738442	C	T	nonsynonymous_SNV	RECQL4	exon16	High
s_JH_srcc_013_P1b	MSK8	sarcomatoid	Primary	Male	s_Normal_Pooled_FFPE_1	10	89717630	C	T	stopgain_SNV	PTEN	exon7	High
s_JH_srcc_013_P2b	MSK8	clear cell	Primary	Male	s_Normal_Pooled_FFPE_1	10	89717630	C	T	stopgain_SNV	PTEN	exon7	High
s_JH_srcc_013_P1b	MSK8	sarcomatoid	Primary	Male	s_Normal_Pooled_FFPE_1	3	52678783	ATT	A	frameshift_deletion	PBRM1	exon9	High
s_JH_srcc_013_P2b	MSK8	clear cell	Primary	Male	s_Normal_Pooled_FFPE_1	3	52678783	ATT	A	frameshift_deletion	PBRM1	exon9	High
s_JH_srcc_013_P1b	MSK8	sarcomatoid	Primary	Male	s_Normal_Pooled_FFPE_1	17	16047006	C	A	nonsynonymous_SNV	NCOR1	exon11	High
s_JH_srcc_013_P2b	MSK8	clear cell	Primary	Male	s_Normal_Pooled_FFPE_1	17	16047006	C	A	nonsynonymous_SNV	NCOR1	exon11	High
s_JH_srcc_013_P1b	MSK8	sarcomatoid	Primary	Male	s_Normal_Pooled_FFPE_1	2	48025804	G	A	nonsynonymous_SNV	MSH6	exon4	High
s_JH_srcc_013_P2b	MSK8	clear cell	Primary	Male	s_Normal_Pooled_FFPE_1	2	48025804	G	A	nonsynonymous_SNV	MSH6	exon4	High
s_JH_srcc_013_P1b	MSK8	sarcomatoid	Primary	Male	s_Normal_Pooled_FFPE_1	13	28597522	C	T	nonsynonymous_SNV	FLT3	exon19	High
s_JH_srcc_013_P2b	MSK8	clear cell	Primary	Male	s_Normal_Pooled_FFPE_1	13	28597522	C	T	nonsynonymous_SNV	FLT3	exon19	High
s_JH_srcc_013_P1b	MSK8	sarcomatoid	Primary	Male	s_Normal_Pooled_FFPE_1	1	241665855	G	C	nonsynonymous_SNV	FH	exon8	High
s_JH_srcc_013_P1b	MSK8	sarcomatoid	Primary	Male	s_Normal_Pooled_FFPE_1	17	41226488	C	A	nonsynonymous_SNV	BRCA1	exon15	High
s_JH_srcc_013_P2b	MSK8	clear cell	Primary	Male	s_Normal_Pooled_FFPE_1	17	41226488	C	A	nonsynonymous_SNV	BRCA1	exon15	High
s_JH_srcc_019_P1	MSK9	sarcomatoid	Primary	Male	s_Normal_Pooled_FFPE_1	5	1295228	G	A	upstream	TERT		High
s_JH_srcc_019_P1	MSK9	sarcomatoid	Primary	Male	s_Normal_Pooled_FFPE_1	X	123200036	T	G	nonsynonymous_SNV	STAG2	exon22	High
s_JH_srcc_019_P1	MSK9	sarcomatoid	Primary	Male	s_Normal_Pooled_FFPE_1	11	118342866	G	T	nonsynonymous_SNV	MLL	exon3	High
s_JH_srcc_019_P2	MSK9	clear cell	Primary	Male	s_Normal_Pooled_FFPE_1	11	118342866	G	T	nonsynonymous_SNV	MLL	exon3	High
s_JH_srcc_019_P1	MSK9	sarcomatoid	Primary	Male	s_Normal_Pooled_FFPE_1	19	42795472	C	T	nonsynonymous_SNV	CIC	exon10	High
s_JH_srcc_019_P2	MSK9	clear cell	Primary	Male	s_Normal_Pooled_FFPE_1	19	42795472	C	T	nonsynonymous_SNV	CIC	exon10	High
s_JH_srcc_019_P1	MSK9	sarcomatoid	Primary	Male	s_Normal_Pooled_FFPE_1	11	108196167	A	T	nonsynonymous_SNV	ATM	exon46	High
s_JH_srcc_019_P2	MSK9	clear cell	Primary	Male	s_Normal_Pooled_FFPE_1	11	108196167	A	T	nonsynonymous_SNV	ATM	exon46	High
s_JH_srcc_029_P1	MSK10	sarcomatoid	Primary	Male	s_JH_srcc_029_N	3	10183754	ATCT	A	nonframeshift_deletion	VHL	exon1	High
s_JH_srcc_029_P2	MSK10	clear cell	Primary	Male	s_JH_srcc_029_N	3	10183754	ATCT	A	nonframeshift_deletion	VHL	exon1	High
s_JH_srcc_029_P1	MSK10	sarcomatoid	Primary	Male	s_JH_srcc_029_N	3	47155395	C	T	stopgain_SNV	SETD2	exon5	High
s_JH_srcc_020_P1	MSK11	sarcomatoid	Primary	Female	s_Normal_Pooled_FFPE_1	3	10191470	G	C	splicing	VHL	exon2	High
s_JH_srcc_020_P2	MSK11	clear cell	Primary	Female	s_Normal_Pooled_FFPE_1	3	10191470	G	C	splicing	VHL	exon2	High
s_JH_srcc_020_P1	MSK11	sarcomatoid	Primary	Female	s_Normal_Pooled_FFPE_1	4	106156525	CT	C	frameshift_deletion	TET2	exon3	High
s_JH_srcc_020_P2	MSK11	clear cell	Primary	Female	s_Normal_Pooled_FFPE_1	4	106156525	CT	C	frameshift_deletion	TET2	exon3	High
s_JH_srcc_020_P1	MSK11	sarcomatoid	Primary	Female	s_Normal_Pooled_FFPE_1	1	16260140	A	G	nonsynonymous_SNV	SPEN	exon11	High
s_JH_srcc_020_P2	MSK11	clear cell	Primary	Female	s_Normal_Pooled_FFPE_1	1	16260140	A	G	nonsynonymous_SNV	SPEN	exon11	High
s_JH_srcc_020_P1	MSK11	sarcomatoid	Primary	Female	s_Normal_Pooled_FFPE_1	3	47103697	TGGTG	T	frameshift_deletion	SETD2	exon14	High
s_JH_srcc_020_P2	MSK11	clear cell	Primary	Female	s_Normal_Pooled_FFPE_1	3	47103697	TGGTG	T	frameshift_deletion	SETD2	exon14	High
s_JH_srcc_020_P1	MSK11	sarcomatoid	Primary	Female	s_Normal_Pooled_FFPE_1	5	86564614	C	G	nonsynonymous_SNV	RASA1	exon1	High
s_JH_srcc_020_P2	MSK11	clear cell	Primary	Female	s_Normal_Pooled_FFPE_1	5	86564614	C	G	nonsynonymous_SNV	RASA1	exon1	High
s_JH_srcc_020_P1	MSK11	sarcomatoid	Primary	Female	s_Normal_Pooled_FFPE_1	12	18491478	G	C	nonsynonymous_SNV	PIK3C2G	exon9	High
s_JH_srcc_020_P2	MSK11	clear cell	Primary	Female	s_Normal_Pooled_FFPE_1	12	18491478	G	C	nonsynonymous_SNV	PIK3C2G	exon9	High
s_JH_srcc_020_P1	MSK11	sarcomatoid	Primary	Female	s_Normal_Pooled_FFPE_1	3	52649440	T	TA	frameshift_insertion	PBRM1	exon16	High
s_JH_srcc_020_P2	MSK11	clear cell	Primary	Female	s_Normal_Pooled_FFPE_1	3	52649440	T	TA	frameshift_insertion	PBRM1	exon16	High
s_JH_srcc_020_P1	MSK11	sarcomatoid	Primary	Female	s_Normal_Pooled_FFPE_1	11	64575041	G	A	nonsynonymous_SNV	MEN1	exon4	High
s_JH_srcc_020_P2	MSK11	clear cell	Primary	Female	s_Normal_Pooled_FFPE_1	11	64575041	G	A	nonsynonymous_SNV	MEN1	exon4	High
s_JH_srcc_020_P1	MSK11	sarcomatoid	Primary	Female	s_Normal_Pooled_FFPE_1	2	209113333	CT	C	frameshift_deletion	IDH1	exon4	High
s_JH_srcc_020_P2	MSK11	clear cell	Primary	Female	s_Normal_Pooled_FFPE_1	2	209113333	CT	C	frameshift_deletion	IDH1	exon4	High
s_JH_srcc_020_P1	MSK11	sarcomatoid	Primary	Female	s_Normal_Pooled_FFPE_1	X	48650373	G	T	nonsynonymous_SNV	GATA1	exon3	High
s_JH_srcc_020_P2	MSK11	clear cell	Primary	Female	s_Normal_Pooled_FFPE_1	X	48650373	G	T	nonsynonymous_SNV	GATA1	exon3	High
s_JH_srcc_020_P1	MSK11	sarcomatoid	Primary	Female	s_Normal_Pooled_FFPE_1	19	42795803	T	C	nonsynonymous_SNV	CIC	exon11	High
s_JH_srcc_020_P2	MSK11	clear cell	Primary	Female	s_Normal_Pooled_FFPE_1	19	42795803	T	C	nonsynonymous_SNV	CIC	exon11	High
s_JH_srcc_020_P1	MSK11	sarcomatoid	Primary	Female	s_Normal_Pooled_FFPE_1	1	27093027	TG	T	frameshift_deletion	ARID1A	exon10	High
s_JH_srcc_020_P1	MSK11	sarcomatoid	Primary	Female	s_Normal_Pooled_FFPE_1	19	40741026	G	A	nonsynonymous_SNV	AKT2	exon13	High
s_JH_srcc_020_P2	MSK11	clear cell	Primary	Female	s_Normal_Pooled_FFPE_1	19	40741026	G	A	nonsynonymous_SNV	AKT2	exon13	High
s_JH_srcc_024_P1b	MSK12	sarcomatoid	Primary	Female	s_JH_srcc_024_N	9	135786485	GGCTCCAAAGAGTA	G	frameshift_deletion	TSC1	exon11	High
s_JH_srcc_024_P1b	MSK12	sarcomatoid	Primary	Female	s_JH_srcc_024_N	9	101910019	G	C	nonsynonymous_SNV	TGFBR1	exon8	High
s_JH_srcc_024_P2	MSK12	clear cell	Primary	Female	s_JH_srcc_024_N	9	101910019	G	C	nonsynonymous_SNV	TGFBR1	exon8	High
s_JH_srcc_024_P2	MSK12	clear cell	Primary	Female	s_JH_srcc_024_N	3	47205411	T	TG	frameshift_insertion	SETD2	exon1	High
s_JH_srcc_024_P2	MSK12	clear cell	Primary	Female	s_JH_srcc_024_N	3	47205412	C	G	nonsynonymous_SNV	SETD2	exon1	High
s_JH_srcc_024_P1b	MSK12	sarcomatoid	Primary	Female	s_JH_srcc_024_N	17	38510623	A	C	nonsynonymous_SNV	RARA	exon7	High
s_JH_srcc_024_P2	MSK12	clear cell	Primary	Female	s_JH_srcc_024_N	17	38510623	A	C	nonsynonymous_SNV	RARA	exon7	High
s_JH_srcc_024_P1b	MSK12	sarcomatoid	Primary	Female	s_JH_srcc_024_N	3	52661354	ATCGTC	A	frameshift_deletion	PBRM1	exon14	High
s_JH_srcc_024_P2	MSK12	clear cell	Primary	Female	s_JH_srcc_024_N	3	52661354	ATCGTC	A	frameshift_deletion	PBRM1	exon14	High
s_JH_srcc_024_P1b	MSK12	sarcomatoid	Primary	Female	s_JH_srcc_024_N	11	94212851	C	A	nonsynonymous_SNV	MRE11A	exon5	High
s_JH_srcc_024_P2	MSK12	clear cell	Primary	Female	s_JH_srcc_024_N	11	94212851	C	A	nonsynonymous_SNV	MRE11A	exon5	High
s_JH_srcc_024_P1b	MSK12	sarcomatoid	Primary	Female	s_JH_srcc_024_N	3	52442512	T	C	nonsynonymous_SNV	BAP1	exon4	High
s_JH_srcc_024_P2	MSK12	clear cell	Primary	Female	s_JH_srcc_024_N	3	52442512	T	C	nonsynonymous_SNV	BAP1	exon4	High
s_JH_srcc_015_P1b	MSK13	sarcomatoid	Primary	Male	s_Normal_Pooled_FFPE_1	1	16262459	GCCCCCA	G	nonframeshift_deletion	SPEN	exon11	High
s_JH_srcc_015_P2	MSK13	clear cell	Primary	Male	s_Normal_Pooled_FFPE_1	1	16262459	GCCCCCA	G	nonframeshift_deletion	SPEN	exon11	High
s_JH_srcc_015_P1b	MSK13	sarcomatoid	Primary	Male	s_Normal_Pooled_FFPE_1	3	47162508	AG	A	frameshift_deletion	SETD2	exon3	High
s_JH_srcc_015_P1b	MSK13	sarcomatoid	Primary	Male	s_Normal_Pooled_FFPE_1	3	47205411	T	TG	frameshift_insertion	SETD2	exon1	High
s_JH_srcc_015_P1b	MSK13	sarcomatoid	Primary	Male	s_Normal_Pooled_FFPE_1	3	47205412	C	G	nonsynonymous_SNV	SETD2	exon1	High
s_JH_srcc_015_P2	MSK13	clear cell	Primary	Male	s_Normal_Pooled_FFPE_1	3	47162508	AG	A	frameshift_deletion	SETD2	exon3	High
s_JH_srcc_015_P1b	MSK13	sarcomatoid	Primary	Male	s_Normal_Pooled_FFPE_1	13	48939109	T	C	splicing	RB1	exon9	High
s_JH_srcc_015_P2	MSK13	clear cell	Primary	Male	s_Normal_Pooled_FFPE_1	13	48939109	T	C	splicing	RB1	exon9	High
s_JH_srcc_015_P2	MSK13	clear cell	Primary	Male	s_Normal_Pooled_FFPE_1	19	18271740	G	T	stopgain_SNV	PIK3R2	exon4	High
s_JH_srcc_015_P1b	MSK13	sarcomatoid	Primary	Male	s_Normal_Pooled_FFPE_1	5	176638911	C	T	nonsynonymous_SNV	NSD1	exon5	High
s_JH_srcc_015_P2	MSK13	clear cell	Primary	Male	s_Normal_Pooled_FFPE_1	5	176638911	C	T	nonsynonymous_SNV	NSD1	exon5	High
s_JH_srcc_015_P1b	MSK13	sarcomatoid	Primary	Male	s_Normal_Pooled_FFPE_1	19	17945696	C	T	nonsynonymous_SNV	JAK3	exon16	High
s_JH_srcc_015_P2	MSK13	clear cell	Primary	Male	s_Normal_Pooled_FFPE_1	19	17945696	C	T	nonsynonymous_SNV	JAK3	exon16	High
s_JH_srcc_015_P1b	MSK13	sarcomatoid	Primary	Male	s_Normal_Pooled_FFPE_1	9	98009786	C	T	nonsynonymous_SNV	FANCC	exon3	High
s_JH_srcc_015_P2	MSK13	clear cell	Primary	Male	s_Normal_Pooled_FFPE_1	9	98009786	C	T	nonsynonymous_SNV	FANCC	exon3	High
s_JH_srcc_015_P2	MSK13	clear cell	Primary	Male	s_Normal_Pooled_FFPE_1	3	41275108	C	T	nonsynonymous_SNV	CTNNB1	exon9	High
s_JH_srcc_015_P1b	MSK13	sarcomatoid	Primary	Male	s_Normal_Pooled_FFPE_1	6	36652228	G	A	nonsynonymous_SNV	CDKN1A	exon3	High
s_JH_srcc_015_P2	MSK13	clear cell	Primary	Male	s_Normal_Pooled_FFPE_1	6	36652228	G	A	nonsynonymous_SNV	CDKN1A	exon3	High
s_JH_srcc_015_P1b	MSK13	sarcomatoid	Primary	Male	s_Normal_Pooled_FFPE_1	13	32906593	C	A	nonsynonymous_SNV	BRCA2	exon10	High
s_JH_srcc_015_P2	MSK13	clear cell	Primary	Male	s_Normal_Pooled_FFPE_1	13	32906593	C	A	nonsynonymous_SNV	BRCA2	exon10	High
s_JH_srcc_015_P1b	MSK13	sarcomatoid	Primary	Male	s_Normal_Pooled_FFPE_1	3	52440365	G	C	nonsynonymous_SNV	BAP1	exon9	High
s_JH_srcc_015_P2	MSK13	clear cell	Primary	Male	s_Normal_Pooled_FFPE_1	3	52440365	G	C	nonsynonymous_SNV	BAP1	exon9	High
s_JH_srcc_023_P1	MSK14	sarcomatoid	Primary	Female	s_JH_srcc_023_N	3	10191513	T	C	nonsynonymous_SNV	VHL	exon3	High
s_JH_srcc_023_P2	MSK14	clear cell	Primary	Female	s_JH_srcc_023_N	3	10191513	T	C	nonsynonymous_SNV	VHL	exon3	High
s_JH_srcc_023_P1	MSK14	sarcomatoid	Primary	Female	s_JH_srcc_023_N	12	115110061	G	C	nonsynonymous_SNV	TBX3	exon8	High
s_JH_srcc_023_P2	MSK14	clear cell	Primary	Female	s_JH_srcc_023_N	12	115110061	G	C	nonsynonymous_SNV	TBX3	exon8	High
s_JH_srcc_023_P1	MSK14	sarcomatoid	Primary	Female	s_JH_srcc_023_N	2	190719745	C	G	nonsynonymous_SNV	PMS1	exon9	High
s_JH_srcc_023_P1	MSK14	sarcomatoid	Primary	Female	s_JH_srcc_023_N	3	178916854	G	A	nonsynonymous_SNV	PIK3CA	exon2	High
s_JH_srcc_023_P2	MSK14	clear cell	Primary	Female	s_JH_srcc_023_N	3	178916854	G	A	nonsynonymous_SNV	PIK3CA	exon2	High
s_JH_srcc_023_P1	MSK14	sarcomatoid	Primary	Female	s_JH_srcc_023_N	1	204507374	C	G	nonsynonymous_SNV	MDM4	exon7	High
s_JH_srcc_023_P1	MSK14	sarcomatoid	Primary	Female	s_JH_srcc_023_N	17	59770841	A	C	nonsynonymous_SNV	BRIP1	exon18	High
s_JH_srcc_023_P1	MSK14	sarcomatoid	Primary	Female	s_JH_srcc_023_N	3	52440367	T	G	nonsynonymous_SNV	BAP1	exon9	High
s_JH_srcc_023_P2	MSK14	clear cell	Primary	Female	s_JH_srcc_023_N	3	52440367	T	G	nonsynonymous_SNV	BAP1	exon9	High
s_JH_srcc_023_P2	MSK14	clear cell	Primary	Female	s_JH_srcc_023_N	17	8111076	C	T	nonsynonymous_SNV	AURKB	exon3	High
s_JH_srcc_012_P1	MSK15	sarcomatoid	Primary	Male	s_Normal_Pooled_FFPE_1	3	10191508	GA	G	frameshift_deletion	VHL	exon3	High
s_JH_srcc_012_P2	MSK15	clear cell	Primary	Male	s_Normal_Pooled_FFPE_1	3	10191508	GA	G	frameshift_deletion	VHL	exon3	High
s_JH_srcc_012_P1	MSK15	sarcomatoid	Primary	Male	s_Normal_Pooled_FFPE_1	21	42879910	C	G	nonsynonymous_SNV	TMPRSS2	exon1	High
s_JH_srcc_012_P2	MSK15	clear cell	Primary	Male	s_Normal_Pooled_FFPE_1	21	42879910	C	G	nonsynonymous_SNV	TMPRSS2	exon1	High
s_JH_srcc_012_P1	MSK15	sarcomatoid	Primary	Male	s_Normal_Pooled_FFPE_1	4	106156081	GT	G	frameshift_deletion	TET2	exon3	High
s_JH_srcc_012_P2	MSK15	clear cell	Primary	Male	s_Normal_Pooled_FFPE_1	4	106156081	GT	G	frameshift_deletion	TET2	exon3	High
s_JH_srcc_012_P1	MSK15	sarcomatoid	Primary	Male	s_Normal_Pooled_FFPE_1	5	1295228	G	A	upstream	TERT		High
s_JH_srcc_012_P2	MSK15	clear cell	Primary	Male	s_Normal_Pooled_FFPE_1	5	1295228	G	A	upstream	TERT		High
s_JH_srcc_012_P1	MSK15	sarcomatoid	Primary	Male	s_Normal_Pooled_FFPE_1	8	55372076	G	T	nonsynonymous_SNV	SOX17	exon2	High
s_JH_srcc_012_P2	MSK15	clear cell	Primary	Male	s_Normal_Pooled_FFPE_1	8	55372076	G	T	nonsynonymous_SNV	SOX17	exon2	High
s_JH_srcc_012_P2	MSK15	clear cell	Primary	Male	s_Normal_Pooled_FFPE_1	3	47205412	C	G	nonsynonymous_SNV	SETD2	exon1	High
s_JH_srcc_012_P1	MSK15	sarcomatoid	Primary	Male	s_Normal_Pooled_FFPE_1	2	61145654	C	A	nonsynonymous_SNV	REL	exon7	High
s_JH_srcc_012_P1	MSK15	sarcomatoid	Primary	Male	s_Normal_Pooled_FFPE_1	6	26056146	C	G	nonsynonymous_SNV	HIST1H1C	exon1	High
s_JH_srcc_012_P2	MSK15	clear cell	Primary	Male	s_Normal_Pooled_FFPE_1	6	26056146	C	G	nonsynonymous_SNV	HIST1H1C	exon1	High
s_JH_srcc_012_P1	MSK15	sarcomatoid	Primary	Male	s_Normal_Pooled_FFPE_1	4	187522507	C	G	nonsynonymous_SNV	FAT1	exon21	High
s_JH_srcc_012_P2	MSK15	clear cell	Primary	Male	s_Normal_Pooled_FFPE_1	4	187522507	C	G	nonsynonymous_SNV	FAT1	exon21	High
s_JH_srcc_012_P1	MSK15	sarcomatoid	Primary	Male	s_Normal_Pooled_FFPE_1	16	89858407	G	A	nonsynonymous_SNV	FANCA	exon13	High
s_JH_srcc_012_P2	MSK15	clear cell	Primary	Male	s_Normal_Pooled_FFPE_1	16	89858407	G	A	nonsynonymous_SNV	FANCA	exon13	High
s_JH_srcc_012_P1	MSK15	sarcomatoid	Primary	Male	s_Normal_Pooled_FFPE_1	3	52437734	A	G	nonsynonymous_SNV	BAP1	exon13	High
s_JH_srcc_012_P2	MSK15	clear cell	Primary	Male	s_Normal_Pooled_FFPE_1	3	52437734	A	G	nonsynonymous_SNV	BAP1	exon13	High
s_JH_srcc_012_P1	MSK15	sarcomatoid	Primary	Male	s_Normal_Pooled_FFPE_1	6	157100396	G	GCGC	nonframeshift_insertion	ARID1B	exon1	High
s_JH_srcc_012_P2	MSK15	clear cell	Primary	Male	s_Normal_Pooled_FFPE_1	6	157100396	G	GCGC	nonframeshift_insertion	ARID1B	exon1	High
s_JH_srcc_028_P1	MSK16	sarcomatoid	Primary	Male	s_Normal_Pooled_FFPE_1	3	10183694	G	T	stopgain_SNV	VHL	exon1	High
s_JH_srcc_028_P2	MSK16	clear cell	Primary	Male	s_Normal_Pooled_FFPE_1	3	10183694	G	T	stopgain_SNV	VHL	exon1	High
s_JH_srcc_028_P1	MSK16	sarcomatoid	Primary	Male	s_Normal_Pooled_FFPE_1	6	138200342	C	T	nonsynonymous_SNV	TNFAIP3	exon7	High
s_JH_srcc_028_P2	MSK16	clear cell	Primary	Male	s_Normal_Pooled_FFPE_1	6	138200342	C	T	nonsynonymous_SNV	TNFAIP3	exon7	High
s_JH_srcc_028_P2	MSK16	clear cell	Primary	Male	s_Normal_Pooled_FFPE_1	X	47039372	G	A	nonsynonymous_SNV	RBM10	exon10	High
s_JH_srcc_028_P1	MSK16	sarcomatoid	Primary	Male	s_Normal_Pooled_FFPE_1	12	1023113	G	A	nonsynonymous_SNV	RAD52	exon11	High
s_JH_srcc_028_P2	MSK16	clear cell	Primary	Male	s_Normal_Pooled_FFPE_1	12	1023113	G	A	nonsynonymous_SNV	RAD52	exon11	High
s_JH_srcc_028_P1	MSK16	sarcomatoid	Primary	Male	s_Normal_Pooled_FFPE_1	7	6026798	A	G	nonsynonymous_SNV	PMS2	exon11	High
s_JH_srcc_028_P1	MSK16	sarcomatoid	Primary	Male	s_Normal_Pooled_FFPE_1	22	30060982	ACTATTAAACCACTGGATAAGAAAAT	A	frameshift_deletion	NF2	exon9	High
s_JH_srcc_028_P2	MSK16	clear cell	Primary	Male	s_Normal_Pooled_FFPE_1	22	30060982	ACTATTAAACCACTGGATAAGAAAAT	A	frameshift_deletion	NF2	exon9	High
s_JH_srcc_028_P1	MSK16	sarcomatoid	Primary	Male	s_Normal_Pooled_FFPE_1	17	41245027	G	A	nonsynonymous_SNV	BRCA1	exon10	High
s_JH_srcc_028_P2	MSK16	clear cell	Primary	Male	s_Normal_Pooled_FFPE_1	17	41245027	G	A	nonsynonymous_SNV	BRCA1	exon10	High
s_JH_srcc_028_P1	MSK16	sarcomatoid	Primary	Male	s_Normal_Pooled_FFPE_1	3	52439284	A	AT	frameshift_insertion	BAP1	exon11	High
s_JH_srcc_028_P2	MSK16	clear cell	Primary	Male	s_Normal_Pooled_FFPE_1	3	52439284	A	AT	frameshift_insertion	BAP1	exon11	High
s_JH_srcc_028_P2	MSK16	clear cell	Primary	Male	s_Normal_Pooled_FFPE_1	15	45003745	A	G	nonsynonymous_SNV	B2M	exon1	High
s_JH_srcc_027_P2	MSK17	clear cell	Primary	Female	s_Normal_Pooled_FFPE_1	3	10191481	GA	G	frameshift_deletion	VHL	exon3	High
s_JH_srcc_027_P1	MSK17	sarcomatoid	Primary	Female	s_Normal_Pooled_FFPE_1	17	70117556	G	T	nonsynonymous_SNV	SOX9	exon1	High
s_JH_srcc_027_P2	MSK17	clear cell	Primary	Female	s_Normal_Pooled_FFPE_1	17	70117556	G	T	nonsynonymous_SNV	SOX9	exon1	High
s_JH_srcc_027_P2	MSK17	clear cell	Primary	Female	s_Normal_Pooled_FFPE_1	3	47129637	A	T	stopgain_SNV	SETD2	exon10	High
s_JH_srcc_027_P1	MSK17	sarcomatoid	Primary	Female	s_Normal_Pooled_FFPE_1	1	11298552	T	C	nonsynonymous_SNV	MTOR	exon12	High
s_JH_srcc_027_P2	MSK17	clear cell	Primary	Female	s_Normal_Pooled_FFPE_1	1	11168338	C	G	nonsynonymous_SNV	MTOR	exon57	High
s_JH_srcc_027_P2	MSK17	clear cell	Primary	Female	s_Normal_Pooled_FFPE_1	1	11298552	T	C	nonsynonymous_SNV	MTOR	exon12	High
s_JH_srcc_027_P1	MSK17	sarcomatoid	Primary	Female	s_Normal_Pooled_FFPE_1	2	48025785	A	C	nonsynonymous_SNV	MSH6	exon4	High
s_JH_srcc_027_P2	MSK17	clear cell	Primary	Female	s_Normal_Pooled_FFPE_1	2	48025785	A	C	nonsynonymous_SNV	MSH6	exon4	High
s_JH_srcc_027_P1	MSK17	sarcomatoid	Primary	Female	s_Normal_Pooled_FFPE_1	14	95578514	T	C	nonsynonymous_SNV	DICER1	exon14	High
s_JH_srcc_027_P2	MSK17	clear cell	Primary	Female	s_Normal_Pooled_FFPE_1	14	95578514	T	C	nonsynonymous_SNV	DICER1	exon14	High
s_JH_srcc_027_P1	MSK17	sarcomatoid	Primary	Female	s_Normal_Pooled_FFPE_1	9	22006042	C	T	nonsynonymous_SNV	CDKN2B	exon2	High
s_JH_srcc_027_P2	MSK17	clear cell	Primary	Female	s_Normal_Pooled_FFPE_1	9	22006042	C	T	nonsynonymous_SNV	CDKN2B	exon2	High
s_JH_srcc_027_P2	MSK17	clear cell	Primary	Female	s_Normal_Pooled_FFPE_1	X	76939178	C	A	nonsynonymous_SNV	ATRX	exon9	High
s_JH_srcc_025_P1	MSK18	sarcomatoid	Primary	Male	s_JH_srcc_025_N	4	106193892	C	T	stopgain_SNV	TET2	exon10	High
s_JH_srcc_025_P2	MSK18	clear cell	Primary	Male	s_JH_srcc_025_N	5	1295228	G	A	upstream	TERT		High
s_JH_srcc_025_P2	MSK18	clear cell	Primary	Male	s_JH_srcc_025_N	20	36031742	C	T	nonsynonymous_SNV	SRC	exon14	High
s_JH_srcc_025_P2	MSK18	clear cell	Primary	Male	s_JH_srcc_025_N	17	78796041	G	T	stopgain_SNV	RPTOR	exon8	High
s_JH_srcc_025_P2	MSK18	clear cell	Primary	Male	s_JH_srcc_025_N	3	138374245	C	A	nonsynonymous_SNV	PIK3CB	exon22	High
s_JH_srcc_025_P1	MSK18	sarcomatoid	Primary	Male	s_JH_srcc_025_N	22	30070841	C	T	stopgain_SNV	NF2	exon13	High
s_JH_srcc_025_P2	MSK18	clear cell	Primary	Male	s_JH_srcc_025_N	22	30070841	C	T	stopgain_SNV	NF2	exon13	High
s_JH_srcc_025_P2	MSK18	clear cell	Primary	Male	s_JH_srcc_025_N	1	11217329	T	C	nonsynonymous_SNV	MTOR	exon30	High
s_JH_srcc_025_P1	MSK18	sarcomatoid	Primary	Male	s_JH_srcc_025_N	17	37883969	C	G	nonsynonymous_SNV	ERBB2	exon27	High
s_JH_srcc_025_P2	MSK18	clear cell	Primary	Male	s_JH_srcc_025_N	17	37883969	C	G	nonsynonymous_SNV	ERBB2	exon27	High
s_JH_srcc_025_P1	MSK18	sarcomatoid	Primary	Male	s_JH_srcc_025_N	16	3900903	A	C	nonsynonymous_SNV	CREBBP	exon2	High
s_JH_srcc_025_P2	MSK18	clear cell	Primary	Male	s_JH_srcc_025_N	16	3900903	A	C	nonsynonymous_SNV	CREBBP	exon2	High
s_JH_srcc_025_P2	MSK18	clear cell	Primary	Male	s_JH_srcc_025_N	1	193116995	A	G	splicing	CDC73	exon8	High
s_JH_srcc_025_P2	MSK18	clear cell	Primary	Male	s_JH_srcc_025_N	15	45007688	CTA	C	frameshift_deletion	B2M	exon2	High
s_JH_srcc_035_P1	MSK19	sarcomatoid	Primary	Male	s_JH_srcc_035_N	3	10191504	T	A	nonsynonymous_SNV	VHL	exon3	High
s_JH_srcc_035_P2	MSK19	clear cell	Primary	Male	s_JH_srcc_035_N	3	10191504	T	A	nonsynonymous_SNV	VHL	exon3	High
s_JH_srcc_035_P1	MSK19	sarcomatoid	Primary	Male	s_JH_srcc_035_N	9	98270510	G	C	nonsynonymous_SNV	PTCH1	exon1	High
s_JH_srcc_035_P2	MSK19	clear cell	Primary	Male	s_JH_srcc_035_N	9	98270510	G	C	nonsynonymous_SNV	PTCH1	exon1	High
s_JH_srcc_035_P1	MSK19	sarcomatoid	Primary	Male	s_JH_srcc_035_N	3	52651457	TAA	T	frameshift_deletion	PBRM1	exon15	High
s_JH_srcc_035_P2	MSK19	clear cell	Primary	Male	s_JH_srcc_035_N	3	52651457	TAA	T	frameshift_deletion	PBRM1	exon15	High
s_JH_srcc_035_P1	MSK19	sarcomatoid	Primary	Male	s_JH_srcc_035_N	22	30064322	A	AT	frameshift_insertion	NF2	exon10	High
s_JH_srcc_035_P1	MSK19	sarcomatoid	Primary	Male	s_JH_srcc_035_N	17	15952156	TA	T	splicing	NCOR1	exon42	High
s_JH_srcc_035_P2	MSK19	clear cell	Primary	Male	s_JH_srcc_035_N	17	15952156	TA	T	splicing	NCOR1	exon42	High
s_JH_srcc_035_P1	MSK19	sarcomatoid	Primary	Male	s_JH_srcc_035_N	X	44913189	T	G	stopgain_SNV	KDM6A	exon10	High
s_JH_srcc_035_P2	MSK19	clear cell	Primary	Male	s_JH_srcc_035_N	X	44913189	T	G	stopgain_SNV	KDM6A	exon10	High
s_JH_srcc_035_P1	MSK19	sarcomatoid	Primary	Male	s_JH_srcc_035_N	13	28602317	G	T	stopgain_SNV	FLT3	exon16	High
s_JH_srcc_035_P1	MSK19	sarcomatoid	Primary	Male	s_JH_srcc_035_N	9	21971120	G	A	stopgain_SNV	CDKN2Ap16INK4A	exon2	High
s_JH_srcc_034_P1	MSK20	sarcomatoid	Primary	Female	s_JH_srcc_034_N	3	10183803	TCGACG	T	frameshift_deletion	VHL	exon1	High
s_JH_srcc_034_P1	MSK20	sarcomatoid	Primary	Female	s_JH_srcc_034_N	3	10183812	AGCCGCAG	A	frameshift_deletion	VHL	exon1	High
s_JH_srcc_034_P1	MSK20	sarcomatoid	Primary	Female	s_JH_srcc_034_N	19	15299826	C	T	nonsynonymous_SNV	NOTCH3	exon8	High
s_JH_srcc_034_P1	MSK20	sarcomatoid	Primary	Female	s_JH_srcc_034_N	3	52441430	T	G	nonsynonymous_SNV	BAP1	exon6	High
s_JH_srcc_033_P1	MSK21	sarcomatoid	Primary	Male	s_Normal_Pooled_FFPE_1	3	10183789	CGTATGGCTCAACTTCGACGGCG	C	frameshift_deletion	VHL	exon1	High
s_JH_srcc_033_P1	MSK21	sarcomatoid	Primary	Male	s_Normal_Pooled_FFPE_1	14	81422130	G	C	nonsynonymous_SNV	TSHR	exon1	High
s_JH_srcc_033_P2	MSK21	clear cell	Primary	Male	s_Normal_Pooled_FFPE_1	14	81422130	G	C	nonsynonymous_SNV	TSHR	exon1	High
s_JH_srcc_033_P1	MSK21	sarcomatoid	Primary	Male	s_Normal_Pooled_FFPE_1	9	101904856	T	C	nonsynonymous_SNV	TGFBR1	exon5	High
s_JH_srcc_033_P2	MSK21	clear cell	Primary	Male	s_Normal_Pooled_FFPE_1	9	101904856	T	C	nonsynonymous_SNV	TGFBR1	exon5	High
s_JH_srcc_033_P1	MSK21	sarcomatoid	Primary	Male	s_Normal_Pooled_FFPE_1	1	226551732	T	C	nonsynonymous_SNV	PARP1	exon20	High
s_JH_srcc_033_P2	MSK21	clear cell	Primary	Male	s_Normal_Pooled_FFPE_1	1	226551732	T	C	nonsynonymous_SNV	PARP1	exon20	High
s_JH_srcc_033_P1	MSK21	sarcomatoid	Primary	Male	s_Normal_Pooled_FFPE_1	6	30673359	T	G	nonsynonymous_SNV	MDC1	exon10	High
s_JH_srcc_033_P2	MSK21	clear cell	Primary	Male	s_Normal_Pooled_FFPE_1	6	30673359	T	G	nonsynonymous_SNV	MDC1	exon10	High
s_JH_srcc_033_P1	MSK21	sarcomatoid	Primary	Male	s_Normal_Pooled_FFPE_1	9	110250334	G	T	nonsynonymous_SNV	KLF4	exon3	High
s_JH_srcc_033_P2	MSK21	clear cell	Primary	Male	s_Normal_Pooled_FFPE_1	9	110250334	G	T	nonsynonymous_SNV	KLF4	exon3	High
s_JH_srcc_033_P1	MSK21	sarcomatoid	Primary	Male	s_Normal_Pooled_FFPE_1	3	52436354	TC	T	frameshift_deletion	BAP1	exon17	High
s_JH_srcc_033_P1	MSK21	sarcomatoid	Primary	Male	s_Normal_Pooled_FFPE_1	11	108155041	C	A	nonsynonymous_SNV	ATM	exon26	High
s_JH_srcc_033_P2	MSK21	clear cell	Primary	Male	s_Normal_Pooled_FFPE_1	11	108155041	C	A	nonsynonymous_SNV	ATM	exon26	High
s_JH_srcc_039_P1	MSK22	sarcomatoid	Primary	Male	s_JH_srcc_039_N	3	10183803	TCGACGGCGAGC	T	frameshift_deletion	VHL	exon1	High
s_JH_srcc_039_P2	MSK22	clear cell	Primary	Male	s_JH_srcc_039_N	3	10183803	TCGACGGCGAGC	T	frameshift_deletion	VHL	exon1	High
s_JH_srcc_039_P1	MSK22	sarcomatoid	Primary	Male	s_JH_srcc_039_N	5	1295228	G	A	upstream	TERT		High
s_JH_srcc_039_P2	MSK22	clear cell	Primary	Male	s_JH_srcc_039_N	X	123184139	G	T	nonsynonymous_SNV	STAG2	exon11	High
s_JH_srcc_039_P1	MSK22	sarcomatoid	Primary	Male	s_JH_srcc_039_N	3	47205411	T	TG	frameshift_insertion	SETD2	exon1	High
s_JH_srcc_039_P2	MSK22	clear cell	Primary	Male	s_JH_srcc_039_N	3	47205411	T	TG	frameshift_insertion	SETD2	exon1	High
s_JH_srcc_039_P2	MSK22	clear cell	Primary	Male	s_JH_srcc_039_N	13	48923119	G	T	nonsynonymous_SNV	RB1	exon6	High
s_JH_srcc_039_P2	MSK22	clear cell	Primary	Male	s_JH_srcc_039_N	6	157528379	T	C	nonsynonymous_SNV	ARID1B	exon20	High
s_JH_srcc_037_P2	MSK23	clear cell	Primary	Female	s_JH_srcc_037_N	9	133738163	C	T	nonsynonymous_SNV	ABL1	exon4	High
s_JH_srcc_040_P1b	MSK24	sarcomatoid	Primary	Male	s_JH_srcc_040_N	3	10188201	AC	A	frameshift_deletion	VHL	exon2	High
s_JH_srcc_040_P2	MSK24	clear cell	Primary	Male	s_JH_srcc_040_N	3	10188201	AC	A	frameshift_deletion	VHL	exon2	High
s_JH_srcc_040_P1b	MSK24	sarcomatoid	Primary	Male	s_JH_srcc_040_N	16	2114304	A	T	nonsynonymous_SNV	TSC2	exon15	High
s_JH_srcc_040_P2	MSK24	clear cell	Primary	Male	s_JH_srcc_040_N	16	2114304	A	T	nonsynonymous_SNV	TSC2	exon15	High
s_JH_srcc_040_P1b	MSK24	sarcomatoid	Primary	Male	s_JH_srcc_040_N	17	7578177	C	G	nonsynonymous_SNV	TP53	exon6	High
s_JH_srcc_040_P1b	MSK24	sarcomatoid	Primary	Male	s_JH_srcc_040_N	3	47164342	GA	G	frameshift_deletion	SETD2	exon3	High
s_JH_srcc_040_P1b	MSK24	sarcomatoid	Primary	Male	s_JH_srcc_040_N	3	47164346	A	C	nonsynonymous_SNV	SETD2	exon3	High
s_JH_srcc_040_P2	MSK24	clear cell	Primary	Male	s_JH_srcc_040_N	3	47164342	GA	G	frameshift_deletion	SETD2	exon3	High
s_JH_srcc_040_P2	MSK24	clear cell	Primary	Male	s_JH_srcc_040_N	3	47164346	A	C	nonsynonymous_SNV	SETD2	exon3	High
s_JH_srcc_040_P1b	MSK24	sarcomatoid	Primary	Male	s_JH_srcc_040_N	9	8492970	T	C	nonsynonymous_SNV	PTPRD	exon27	High
s_JH_srcc_040_P2	MSK24	clear cell	Primary	Male	s_JH_srcc_040_N	9	8492970	T	C	nonsynonymous_SNV	PTPRD	exon27	High
s_JH_srcc_040_P1b	MSK24	sarcomatoid	Primary	Male	s_JH_srcc_040_N	3	52649367	T	G	nonsynonymous_SNV	PBRM1	exon16	High
s_JH_srcc_040_P2	MSK24	clear cell	Primary	Male	s_JH_srcc_040_N	3	52649367	T	G	nonsynonymous_SNV	PBRM1	exon16	High
s_JH_srcc_040_P1b	MSK24	sarcomatoid	Primary	Male	s_JH_srcc_040_N	12	56478915	ACACCAACTC	A	nonframeshift_deletion	ERBB3	exon3	High
s_JH_srcc_040_P2	MSK24	clear cell	Primary	Male	s_JH_srcc_040_N	12	56478915	ACACCAACTC	A	nonframeshift_deletion	ERBB3	exon3	High
s_JH_srcc_040_P1b	MSK24	sarcomatoid	Primary	Male	s_JH_srcc_040_N	10	88649949	C	G	nonsynonymous_SNV	BMPR1A	exon4	High
s_JH_srcc_040_P2	MSK24	clear cell	Primary	Male	s_JH_srcc_040_N	10	88649949	C	G	nonsynonymous_SNV	BMPR1A	exon4	High
s_JH_srcc_040_P1b	MSK24	sarcomatoid	Primary	Male	s_JH_srcc_040_N	2	29541189	A	T	nonsynonymous_SNV	ALK	exon8	High
s_JH_srcc_040_P2	MSK24	clear cell	Primary	Male	s_JH_srcc_040_N	2	29541189	A	T	nonsynonymous_SNV	ALK	exon8	High
s_JH_srcc_038_P1	MSK25	sarcomatoid	Primary	Male	s_JH_srcc_038_N	3	10183689	AGATGGAG	A	frameshift_deletion	VHL	exon1	High
s_JH_srcc_038_P1	MSK25	sarcomatoid	Primary	Male	s_JH_srcc_038_N	3	10183698	C	G	nonsynonymous_SNV	VHL	exon1	High
s_JH_srcc_038_P2	MSK25	clear cell	Primary	Male	s_JH_srcc_038_N	3	10183689	AGATGGAG	A	frameshift_deletion	VHL	exon1	High
s_JH_srcc_038_P2	MSK25	clear cell	Primary	Male	s_JH_srcc_038_N	3	10183698	C	G	nonsynonymous_SNV	VHL	exon1	High
s_JH_srcc_038_P1	MSK25	sarcomatoid	Primary	Male	s_JH_srcc_038_N	5	67589536	G	A	splicing	PIK3R1	exon5	High
s_JH_srcc_038_P1	MSK25	sarcomatoid	Primary	Male	s_JH_srcc_038_N	16	9857925	C	T	nonsynonymous_SNV	GRIN2A	exon13	High
s_JH_srcc_041_P1	MSK26	sarcomatoid	Primary	Male	s_JH_srcc_041_N	3	10188211	C	CT	frameshift_insertion	VHL	exon2	High
s_JH_srcc_041_P2	MSK26	clear cell	Primary	Male	s_JH_srcc_041_N	3	10188211	C	CT	frameshift_insertion	VHL	exon2	High
s_JH_srcc_041_P1	MSK26	sarcomatoid	Primary	Male	s_JH_srcc_041_N	16	2223343	C	G	nonsynonymous_SNV	TRAF7	exon10	High
s_JH_srcc_041_P2	MSK26	clear cell	Primary	Male	s_JH_srcc_041_N	16	2223343	C	G	nonsynonymous_SNV	TRAF7	exon10	High
s_JH_srcc_041_P1	MSK26	sarcomatoid	Primary	Male	s_JH_srcc_041_N	5	1293898	G	A	nonsynonymous_SNV	TERT	exon2	High
s_JH_srcc_041_P2	MSK26	clear cell	Primary	Male	s_JH_srcc_041_N	9	8465648	T	C	nonsynonymous_SNV	PTPRD	exon32	High
s_JH_srcc_041_P2	MSK26	clear cell	Primary	Male	s_JH_srcc_041_N	10	89717756	CAG	C	frameshift_deletion	PTEN	exon7	High
s_JH_srcc_041_P1	MSK26	sarcomatoid	Primary	Male	s_JH_srcc_041_N	3	37081769	A	C	nonsynonymous_SNV	MLH1	exon14	High
s_JH_srcc_041_P1	MSK26	sarcomatoid	Primary	Male	s_JH_srcc_041_N	8	38285938	G	C	nonsynonymous_SNV	FGFR1	exon5	High
s_JH_srcc_031_P1b	MSK27	sarcomatoid	Primary	Male	s_Normal_Pooled_FFPE_1	3	10191488	C	T	stopgain_SNV	VHL	exon3	High
s_JH_srcc_031_P2b	MSK27	clear cell	Primary	Male	s_Normal_Pooled_FFPE_1	3	10191488	C	T	stopgain_SNV	VHL	exon3	High
s_JH_srcc_031_P1b	MSK27	sarcomatoid	Primary	Male	s_Normal_Pooled_FFPE_1	3	47164662	A	T	stopgain_SNV	SETD2	exon3	High
s_JH_srcc_031_P1b	MSK27	sarcomatoid	Primary	Male	s_Normal_Pooled_FFPE_1	3	47205411	T	TG	frameshift_insertion	SETD2	exon1	High
s_JH_srcc_031_P1b	MSK27	sarcomatoid	Primary	Male	s_Normal_Pooled_FFPE_1	3	47205412	C	G	nonsynonymous_SNV	SETD2	exon1	High
s_JH_srcc_031_P2b	MSK27	clear cell	Primary	Male	s_Normal_Pooled_FFPE_1	3	47164662	A	T	stopgain_SNV	SETD2	exon3	High
s_JH_srcc_031_P1b	MSK27	sarcomatoid	Primary	Male	s_Normal_Pooled_FFPE_1	8	145740602	G	A	nonsynonymous_SNV	RECQL4	exon8	High
s_JH_srcc_031_P2b	MSK27	clear cell	Primary	Male	s_Normal_Pooled_FFPE_1	8	145740602	G	A	nonsynonymous_SNV	RECQL4	exon8	High
s_JH_srcc_031_P1b	MSK27	sarcomatoid	Primary	Male	s_Normal_Pooled_FFPE_1	3	178936082	G	A	nonsynonymous_SNV	PIK3CA	exon10	High
s_JH_srcc_031_P2b	MSK27	clear cell	Primary	Male	s_Normal_Pooled_FFPE_1	3	178936082	G	A	nonsynonymous_SNV	PIK3CA	exon10	High
s_JH_srcc_031_P1b	MSK27	sarcomatoid	Primary	Male	s_Normal_Pooled_FFPE_1	3	52682413	GA	G	frameshift_deletion	PBRM1	exon8	High
s_JH_srcc_031_P2b	MSK27	clear cell	Primary	Male	s_Normal_Pooled_FFPE_1	3	52682413	GA	G	frameshift_deletion	PBRM1	exon8	High
s_JH_srcc_031_P1b	MSK27	sarcomatoid	Primary	Male	s_Normal_Pooled_FFPE_1	1	226589935	G	A	nonsynonymous_SNV	PARP1	exon2	High
s_JH_srcc_031_P2b	MSK27	clear cell	Primary	Male	s_Normal_Pooled_FFPE_1	1	226589935	G	A	nonsynonymous_SNV	PARP1	exon2	High
s_JH_srcc_031_P1b	MSK27	sarcomatoid	Primary	Male	s_Normal_Pooled_FFPE_1	11	94180442	G	C	nonsynonymous_SNV	MRE11A	exon15	High
s_JH_srcc_031_P2b	MSK27	clear cell	Primary	Male	s_Normal_Pooled_FFPE_1	11	94180442	G	C	nonsynonymous_SNV	MRE11A	exon15	High
s_JH_srcc_031_P1b	MSK27	sarcomatoid	Primary	Male	s_Normal_Pooled_FFPE_1	1	43804234	CCT	C	frameshift_deletion	MPL	exon3	High
s_JH_srcc_031_P2b	MSK27	clear cell	Primary	Male	s_Normal_Pooled_FFPE_1	1	43804234	CCT	C	frameshift_deletion	MPL	exon3	High
s_JH_srcc_031_P1b	MSK27	sarcomatoid	Primary	Male	s_Normal_Pooled_FFPE_1	12	102813443	G	C	nonsynonymous_SNV	IGF1	exon3	High
s_JH_srcc_031_P2b	MSK27	clear cell	Primary	Male	s_Normal_Pooled_FFPE_1	12	102813443	G	C	nonsynonymous_SNV	IGF1	exon3	High
s_JH_srcc_031_P1b	MSK27	sarcomatoid	Primary	Male	s_Normal_Pooled_FFPE_1	16	9857779	G	A	nonsynonymous_SNV	GRIN2A	exon13	High
s_JH_srcc_031_P2b	MSK27	clear cell	Primary	Male	s_Normal_Pooled_FFPE_1	16	9857779	G	A	nonsynonymous_SNV	GRIN2A	exon13	High
s_JH_srcc_031_P1b	MSK27	sarcomatoid	Primary	Male	s_Normal_Pooled_FFPE_1	4	187525704	C	T	nonsynonymous_SNV	FAT1	exon18	High
s_JH_srcc_031_P2b	MSK27	clear cell	Primary	Male	s_Normal_Pooled_FFPE_1	4	187525704	C	T	nonsynonymous_SNV	FAT1	exon18	High

## Sheet: Non-microdissected sarc. ccRCC
	Hugo_Symbol	Entrez_Gene_Id	Center	NCBI_Build	Chromosome	Start_Position	End_Position	Strand	Variant_Classification	Variant_Type	Reference_Allele	Tumor_Seq_Allele1	Tumor_Seq_Allele2	dbSNP_RS	dbSNP_Val_Status	ID	Matched_Norm_Sample_Barcode	Match_Norm_Seq_Allele1	Match_Norm_Seq_Allele2	Tumor_Validation_Allele1	Tumor_Validation_Allele2	Match_Norm_Validation_Allele1	Match_Norm_Validation_Allele2	Verification_Status	Validation_Status	Mutation_Status	Sequencing_Phase	Sequence_Source	Validation_Method	Score	BAM_File	Sequencer	t_ref_count	t_alt_count	n_ref_count	n_alt_count	COMMENTS	ALLELE_NUM	PICK	UNIPARC	n_depth	MA.link.PDB	Feature	CLIN_SIG	Transcript_ID	Gene	HGNC_ID	ExAC_AF_AMR	t_depth
68395	VHL	0	MSKCC	GRCh37	3	10183764	10183764	+	Missense_Mutation	SNP	A	A	G	rs5030804	NA	N-MSK-1				NA	NA	NA	NA	NA	Unknown	SOMATIC	NA	NA	NA	MSK-IMPACT	NA	NA	302	24	259	0			NA	NA	NA	NA	NA	NA	ENST00000256474	NA	NA	NA	NA
68396	MLH1	0	MSKCC	GRCh37	3	37083818	37083818	+	Nonsense_Mutation	SNP	T	T	A		NA	N-MSK-1				NA	NA	NA	NA	NA	Unknown	SOMATIC	NA	NA	NA	MSK-IMPACT	NA	NA	557	58	446	0			NA	NA	NA	NA	NA	NA	ENST00000231790	NA	NA	NA	NA
68397	CARD11	0	MSKCC	GRCh37	7	2962294	2962294	+	Missense_Mutation	SNP	G	G	A		NA	N-MSK-1				NA	NA	NA	NA	NA	Unknown	SOMATIC	NA	NA	NA	MSK-IMPACT	NA	NA	462	55	439	0			NA	NA	NA	NA	NA	NA	ENST00000396946	NA	NA	NA	NA
68398	TP53	0	MSKCC	GRCh37	17	7579572	7579572	+	Missense_Mutation	SNP	C	C	A		NA	N-MSK-1				NA	NA	NA	NA	NA	Unknown	SOMATIC	NA	NA	NA	MSK-IMPACT	NA	NA	350	20	309	0			NA	NA	NA	NA	NA	NA	ENST00000269305	NA	NA	NA	NA
68399	BAP1	0	MSKCC	GRCh37	3	52442556	52442557	+	Frame_Shift_Del	DEL	AG	AG	-		NA	N-MSK-1				NA	NA	NA	NA	NA	Unknown	SOMATIC	NA	NA	NA	MSK-IMPACT	NA	NA	326	26	223	0			NA	NA	NA	NA	NA	NA	ENST00000460680	NA	NA	NA	NA
68400	PBRM1	0	MSKCC	GRCh37	3	52584583	52584583	+	Frame_Shift_Del	DEL	G	G	-		NA	N-MSK-1				NA	NA	NA	NA	NA	Unknown	SOMATIC	NA	NA	NA	MSK-IMPACT	NA	NA	404	26	414	0			NA	NA	NA	NA	NA	NA	ENST00000394830	NA	NA	NA	NA
68401	FGFR2	0	MSKCC	GRCh37	10	123310879	123310879	+	Frame_Shift_Del	DEL	C	C	-		NA	N-MSK-1				NA	NA	NA	NA	NA	Unknown	SOMATIC	NA	NA	NA	MSK-IMPACT	NA	NA	494	33	435	0			NA	NA	NA	NA	NA	NA	ENST00000358487	NA	NA	NA	NA
96558	VHL	0	MSKCC	GRCh37	3	10183872	10183872	+	Splice_Site	SNP	G	G	A		NA	N-MSK-2				NA	NA	NA	NA	NA	Unknown	SOMATIC	NA	NA	NA	MSK-IMPACT	NA	NA	200	74	198	0		NEWRECORD	NA	NA	NA	NA	NA	NA	ENST00000256474	NA	NA	NA	NA
96559	SETD2	0	MSKCC	GRCh37	3	47139519	47139519	+	Missense_Mutation	SNP	C	C	G		NA	N-MSK-2				NA	NA	NA	NA	NA	Unknown	SOMATIC	NA	NA	NA	MSK-IMPACT	NA	NA	400	154	492	0		NEWRECORD	NA	NA	NA	NA	NA	NA	ENST00000409792	NA	NA	NA	NA
96560	BAP1	0	MSKCC	GRCh37	3	52442077	52442077	+	Missense_Mutation	SNP	C	C	A		NA	N-MSK-2				NA	NA	NA	NA	NA	Unknown	SOMATIC	NA	NA	NA	MSK-IMPACT	NA	NA	356	103	290	0		NEWRECORD	NA	NA	NA	NA	NA	NA	ENST00000460680	NA	NA	NA	NA
96561	PIK3CB	0	MSKCC	GRCh37	3	138374245	138374245	+	Missense_Mutation	SNP	C	C	G		NA	N-MSK-2				NA	NA	NA	NA	NA	Unknown	SOMATIC	NA	NA	NA	MSK-IMPACT	NA	NA	403	256	399	0		NEWRECORD	NA	NA	NA	NA	NA	NA	ENST00000289153	NA	NA	NA	NA
96562	ATR	0	MSKCC	GRCh37	3	142254009	142254009	+	Missense_Mutation	SNP	C	C	A		NA	N-MSK-2				NA	NA	NA	NA	NA	Unknown	SOMATIC	NA	NA	NA	MSK-IMPACT	NA	NA	583	36	265	0		NEWRECORD	NA	NA	NA	NA	NA	NA	ENST00000350721	NA	NA	NA	NA
96563	NOTCH3	0	MSKCC	GRCh37	19	15276755	15276755	+	Missense_Mutation	SNP	C	C	T	rs138265894	NA	N-MSK-2				NA	NA	NA	NA	NA	Unknown	SOMATIC	NA	NA	NA	MSK-IMPACT	NA	NA	395	95	423	1		NEWRECORD	NA	NA	NA	NA	NA	NA	ENST00000263388	NA	NA	NA	NA
102534	PBRM1	0	MSKCC	GRCh37	3	52584762	52584762	+	Splice_Site	SNP	C	C	T		NA	N-MSK-3				NA	NA	NA	NA	NA	Unknown	SOMATIC	NA	NA	NA	MSK-IMPACT	NA	NA	185	102	694	0		NEWRECORD	NA	NA	NA	NA	NA	NA	ENST00000394830	NA	NA	NA	NA
102535	TSC1	0	MSKCC	GRCh37	9	135779166	135779166	+	Nonsense_Mutation	SNP	G	G	A		NA	N-MSK-3				NA	NA	NA	NA	NA	Unknown	SOMATIC	NA	NA	NA	MSK-IMPACT	NA	NA	185	83	549	0		NEWRECORD	NA	NA	NA	NA	NA	NA	ENST00000298552	NA	NA	NA	NA
102536	GATA3	0	MSKCC	GRCh37	10	8100415	8100415	+	Missense_Mutation	SNP	T	T	A		NA	N-MSK-3				NA	NA	NA	NA	NA	Unknown	SOMATIC	NA	NA	NA	MSK-IMPACT	NA	NA	288	78	752	0		NEWRECORD	NA	NA	NA	NA	NA	NA	ENST00000346208	NA	NA	NA	NA
92668	TERT	0	MSKCC	GRCh37	5	1295228	1295228	+	5'Flank	SNP	G	G	A		NA	N-MSK-4				NA	NA	NA	NA	NA	Unknown	SOMATIC	NA	NA	NA	MSK-IMPACT	NA	NA	22	18	61	0			NA	NA	NA	NA	NA	NA	ENST00000310581	NA	NA	NA	NA
92669	PIK3CG	0	MSKCC	GRCh37	7	106508919	106508919	+	Missense_Mutation	SNP	G	G	A		NA	N-MSK-4				NA	NA	NA	NA	NA	Unknown	SOMATIC	NA	NA	NA	MSK-IMPACT	NA	NA	198	37	105	0			NA	NA	NA	NA	NA	NA	ENST00000359195	NA	NA	NA	NA
92670	DIS3	0	MSKCC	GRCh37	13	73335803	73335803	+	Nonsense_Mutation	SNP	G	G	C		NA	N-MSK-4				NA	NA	NA	NA	NA	Unknown	SOMATIC	NA	NA	NA	MSK-IMPACT	NA	NA	141	50	192	0			NA	NA	NA	NA	NA	NA	ENST00000377767	NA	NA	NA	NA
448	SDHA	0	MSKCC	GRCh37	5	223624	223624	+	Nonsense_Mutation	SNP	C	C	T	rs142441643	NA	N-MSK-5				NA	NA	NA	NA	NA	Unknown	GERMLINE	NA	NA	NA	MSK-IMPACT	NA	NA	NA	NA	203	180			NA	NA	NA	NA	NA	NA	ENST00000264932	NA	NA	NA	NA
115220	MTOR	0	MSKCC	GRCh37	1	11189847	11189847	+	Missense_Mutation	SNP	A	A	T		NA	N-MSK-5				NA	NA	NA	NA	NA	Unknown	SOMATIC	NA	NA	NA	MSK-IMPACT	NA	NA	482	142	467	0		NEWRECORD	NA	NA	NA	NA	NA	NA	ENST00000361445	NA	NA	NA	NA
115221	PBRM1	0	MSKCC	GRCh37	3	52620464	52620464	+	Nonsense_Mutation	SNP	C	C	A		NA	N-MSK-5				NA	NA	NA	NA	NA	Unknown	SOMATIC	NA	NA	NA	MSK-IMPACT	NA	NA	491	170	419	0		NEWRECORD	NA	NA	NA	NA	NA	NA	ENST00000394830	NA	NA	NA	NA
115222	ATM	0	MSKCC	GRCh37	11	108163474	108163474	+	Missense_Mutation	SNP	G	G	C		NA	N-MSK-5				NA	NA	NA	NA	NA	Unknown	SOMATIC	NA	NA	NA	MSK-IMPACT	NA	NA	850	56	494	0		NEWRECORD	NA	NA	NA	NA	NA	NA	ENST00000278616	NA	NA	NA	NA
115223	ATM	0	MSKCC	GRCh37	11	108201106	108201106	+	Missense_Mutation	SNP	G	G	C		NA	N-MSK-5				NA	NA	NA	NA	NA	Unknown	SOMATIC	NA	NA	NA	MSK-IMPACT	NA	NA	664	42	332	0		NEWRECORD	NA	NA	NA	NA	NA	NA	ENST00000278616	NA	NA	NA	NA
115224	AKT1	0	MSKCC	GRCh37	14	105239420	105239420	+	Missense_Mutation	SNP	C	C	T		NA	N-MSK-5				NA	NA	NA	NA	NA	Unknown	SOMATIC	NA	NA	NA	MSK-IMPACT	NA	NA	310	34	291	0		NEWRECORD	NA	NA	NA	NA	NA	NA	ENST00000349310	NA	NA	NA	NA
15130	VHL	0	MSKCC	GRCh37	3	10191480	10191480	+	Missense_Mutation	SNP	T	T	C		NA	N-MSK-6				NA	NA	NA	NA	NA	Unknown	SOMATIC	NA	NA	NA	MSK-IMPACT	NA	NA	379	246	338	0			NA	NA	NA	NA	NA	NA	ENST00000256474	NA	NA	NA	NA
15131	PBRM1	0	MSKCC	GRCh37	3	52696240	52696240	+	Missense_Mutation	SNP	C	C	G		NA	N-MSK-6				NA	NA	NA	NA	NA	Unknown	SOMATIC	NA	NA	NA	MSK-IMPACT	NA	NA	619	441	595	0			NA	NA	NA	NA	NA	NA	ENST00000394830	NA	NA	NA	NA
15132	EPHA7	0	MSKCC	GRCh37	6	93969104	93969104	+	Missense_Mutation	SNP	G	G	A		NA	N-MSK-6				NA	NA	NA	NA	NA	Unknown	SOMATIC	NA	NA	NA	MSK-IMPACT	NA	NA	1475	594	700	0			NA	NA	NA	NA	NA	NA	ENST00000369303	NA	NA	NA	NA
15133	HNF1A	0	MSKCC	GRCh37	12	121437292	121437292	+	Missense_Mutation	SNP	A	A	G		NA	N-MSK-6				NA	NA	NA	NA	NA	Unknown	SOMATIC	NA	NA	NA	MSK-IMPACT	NA	NA	470	182	509	0			NA	NA	NA	NA	NA	NA	ENST00000257555	NA	NA	NA	NA
15134	BCL2	0	MSKCC	GRCh37	18	60985587	60985587	+	Missense_Mutation	SNP	A	A	G		NA	N-MSK-6				NA	NA	NA	NA	NA	Unknown	SOMATIC	NA	NA	NA	MSK-IMPACT	NA	NA	175	53	184	1			NA	NA	NA	NA	NA	NA	ENST00000333681	NA	NA	NA	NA
15135	NCOA3	0	MSKCC	GRCh37	20	46265492	46265492	+	Missense_Mutation	SNP	G	G	C		NA	N-MSK-6				NA	NA	NA	NA	NA	Unknown	SOMATIC	NA	NA	NA	MSK-IMPACT	NA	NA	1248	381	748	0			NA	NA	NA	NA	NA	NA	ENST00000371998	NA	NA	NA	NA
15136	PTEN	0	MSKCC	GRCh37	10	89725047	89725062	+	Frame_Shift_Del	DEL	AAGCTGTACTTCACAA	AAGCTGTACTTCACAA	-		NA	N-MSK-6				NA	NA	NA	NA	NA	Unknown	SOMATIC	NA	NA	NA	MSK-IMPACT	NA	NA	933	179	394	0			NA	NA	NA	NA	NA	NA	ENST00000371953	NA	NA	NA	NA
15137	BAP1	0	MSKCC	GRCh37	3	52441188	52441188	+	Splice_Site	DEL	A	A	-		NA	N-MSK-6				NA	NA	NA	NA	NA	Unknown	SOMATIC	NA	NA	NA	MSK-IMPACT	NA	NA	324	224	440	0			NA	NA	NA	NA	NA	NA	ENST00000460680	NA	NA	NA	NA
15138	PTEN	0	MSKCC	GRCh37	10	89693005	89693005	+	Frame_Shift_Ins	INS	A	A	TT		NA	N-MSK-6				NA	NA	NA	NA	NA	Unknown	SOMATIC	NA	NA	NA	MSK-IMPACT	NA	NA	489	135	229	0			NA	NA	NA	NA	NA	NA	ENST00000371953	NA	NA	NA	NA
118185	BAP1	0	MSKCC	GRCh37	3	52440875	52440875	+	Missense_Mutation	SNP	A	A	G		NA	N-MSK-7				NA	NA	NA	NA	NA	Unknown	SOMATIC	NA	NA	NA	MSK-IMPACT	NA	NA	731	473	648	0		NEWRECORD	NA	NA	NA	NA	NA	NA	ENST00000460680	NA	NA	NA	NA
118186	PBRM1	0	MSKCC	GRCh37	3	52649438	52649438	+	Missense_Mutation	SNP	A	A	C		NA	N-MSK-7				NA	NA	NA	NA	NA	Unknown	SOMATIC	NA	NA	NA	MSK-IMPACT	NA	NA	651	443	594	0		NEWRECORD	NA	NA	NA	NA	NA	NA	ENST00000394830	NA	NA	NA	NA
118187	ARID2	0	MSKCC	GRCh37	12	46211469	46211469	+	Missense_Mutation	SNP	T	T	A		NA	N-MSK-7				NA	NA	NA	NA	NA	Unknown	SOMATIC	NA	NA	NA	MSK-IMPACT	NA	NA	830	298	437	0		NEWRECORD	NA	NA	NA	NA	NA	NA	ENST00000334344	NA	NA	NA	NA
118188	NF2	0	MSKCC	GRCh37	22	30032830	30032830	+	Frame_Shift_Del	DEL	A	A	-		NA	N-MSK-7				NA	NA	NA	NA	NA	Unknown	SOMATIC	NA	NA	NA	MSK-IMPACT	NA	NA	679	403	629	0		NEWRECORD	NA	NA	NA	NA	NA	NA	ENST00000338641	NA	NA	NA	NA
116622	TERT	0	MSKCC	GRCh37	5	1295228	1295228	+	5'Flank	SNP	G	G	A		NA	N-MSK-8				NA	NA	NA	NA	NA	Unknown	SOMATIC	NA	NA	NA	MSK-IMPACT	NA	NA	299	120	229	0		NEWRECORD	NA	NA	NA	NA	NA	NA	ENST00000310581	NA	NA	NA	NA
116623	MTOR	0	MSKCC	GRCh37	1	11217299	11217299	+	Missense_Mutation	SNP	A	A	G		NA	N-MSK-8				NA	NA	NA	NA	NA	Unknown	SOMATIC	NA	NA	NA	MSK-IMPACT	NA	NA	730	155	440	1		NEWRECORD	NA	NA	NA	NA	NA	NA	ENST00000361445	NA	NA	NA	NA
116624	FOXO1	0	MSKCC	GRCh37	13	41134414	41134414	+	Missense_Mutation	SNP	T	T	C		NA	N-MSK-8				NA	NA	NA	NA	NA	Unknown	SOMATIC	NA	NA	NA	MSK-IMPACT	NA	NA	1897	148	634	0		NEWRECORD	NA	NA	NA	NA	NA	NA	ENST00000379561	NA	NA	NA	NA
116625	JAK3	0	MSKCC	GRCh37	19	17945725	17945725	+	Missense_Mutation	SNP	C	C	A		NA	N-MSK-8				NA	NA	NA	NA	NA	Unknown	SOMATIC	NA	NA	NA	MSK-IMPACT	NA	NA	564	158	337	0		NEWRECORD	NA	NA	NA	NA	NA	NA	ENST00000458235	NA	NA	NA	NA
116626	PBRM1	0	MSKCC	GRCh37	3	52696294	52696294	+	Splice_Site	DEL	T	T	-		NA	N-MSK-8				NA	NA	NA	NA	NA	Unknown	SOMATIC	NA	NA	NA	MSK-IMPACT	NA	NA	252	128	287	0		NEWRECORD	NA	NA	NA	NA	NA	NA	ENST00000394830	NA	NA	NA	NA
116627	VHL	0	MSKCC	GRCh37	3	10188294	10188309	+	Frame_Shift_Del	DEL	CTATTTTTGCCAATAT	CTATTTTTGCCAATAT	-		NA	N-MSK-8				NA	NA	NA	NA	NA	Unknown	SOMATIC	NA	NA	NA	MSK-IMPACT	NA	NA	361	223	404	0		NEWRECORD	NA	NA	NA	NA	NA	NA	ENST00000256474	NA	NA	NA	NA
120410	TP53	0	MSKCC	GRCh37	17	7577547	7577547	+	Missense_Mutation	SNP	C	C	T		NA	N-MSK-9				NA	NA	NA	NA	NA	Unknown	SOMATIC	NA	NA	NA	MSK-IMPACT	NA	NA	627	400	597	2		NEWRECORD	NA	NA	NA	NA	NA	NA	ENST00000269305	NA	NA	NA	NA
120411	VHL	0	MSKCC	GRCh37	3	10183788	10183788	+	Missense_Mutation	SNP	C	C	G		NA	N-MSK-9				NA	NA	NA	NA	NA	Unknown	SOMATIC	NA	NA	NA	MSK-IMPACT	NA	NA	503	217	353	0		NEWRECORD	NA	NA	NA	NA	NA	NA	ENST00000256474	NA	NA	NA	NA
120412	PBRM1	0	MSKCC	GRCh37	3	52712520	52712520	+	Nonsense_Mutation	SNP	G	G	A		NA	N-MSK-9				NA	NA	NA	NA	NA	Unknown	SOMATIC	NA	NA	NA	MSK-IMPACT	NA	NA	407	244	593	1		NEWRECORD	NA	NA	NA	NA	NA	NA	ENST00000394830	NA	NA	NA	NA
120413	TSC1	0	MSKCC	GRCh37	9	135797297	135797297	+	Missense_Mutation	SNP	A	A	T		NA	N-MSK-9				NA	NA	NA	NA	NA	Unknown	SOMATIC	NA	NA	NA	MSK-IMPACT	NA	NA	324	171	527	0		NEWRECORD	NA	NA	NA	NA	NA	NA	ENST00000298552	NA	NA	NA	NA
120414	ARID2	0	MSKCC	GRCh37	12	46285879	46285879	+	Missense_Mutation	SNP	A	A	C		NA	N-MSK-9				NA	NA	NA	NA	NA	Unknown	SOMATIC	NA	NA	NA	MSK-IMPACT	NA	NA	451	161	452	0		NEWRECORD	NA	NA	NA	NA	NA	NA	ENST00000334344	NA	NA	NA	NA
122736	PIK3CB	0	MSKCC	GRCh37	3	138374293	138374293	+	Missense_Mutation	SNP	C	C	T		NA	N-MSK-10				NA	NA	NA	NA	NA	Unknown	SOMATIC	NA	NA	NA	MSK-IMPACT	NA	NA	612	72	508	0		NEWRECORD	NA	NA	NA	NA	NA	NA	ENST00000289153	NA	NA	NA	NA
122737	TERT	0	MSKCC	GRCh37	5	1295228	1295228	+	5'Flank	SNP	G	G	A		NA	N-MSK-10				NA	NA	NA	NA	NA	Unknown	SOMATIC	NA	NA	NA	MSK-IMPACT	NA	NA	234	30	234	0		NEWRECORD	NA	NA	NA	NA	NA	NA	ENST00000310581	NA	NA	NA	NA
122738	VHL	0	MSKCC	GRCh37	3	10188252	10188252	+	Frame_Shift_Del	DEL	A	A	-		NA	N-MSK-10				NA	NA	NA	NA	NA	Unknown	SOMATIC	NA	NA	NA	MSK-IMPACT	NA	NA	623	92	603	0		NEWRECORD	NA	NA	NA	NA	NA	NA	ENST00000256474	NA	NA	NA	NA
109339	TP53	0	MSKCC	GRCh37	17	7577121	7577121	+	Missense_Mutation	SNP	G	G	A		NA	N-MSK-11				NA	NA	NA	NA	NA	Unknown	SOMATIC	NA	NA	NA	MSK-IMPACT	NA	NA	716	304	518	1		NEWRECORD	NA	NA	NA	NA	NA	NA	ENST00000269305	NA	NA	NA	NA
109340	PBRM1	0	MSKCC	GRCh37	3	52637700	52637700	+	Frame_Shift_Del	DEL	A	A	-		NA	N-MSK-11				NA	NA	NA	NA	NA	Unknown	SOMATIC	NA	NA	NA	MSK-IMPACT	NA	NA	206	137	387	0		NEWRECORD	NA	NA	NA	NA	NA	NA	ENST00000394830	NA	NA	NA	NA
109341	ERRFI1	0	MSKCC	GRCh37	1	8074357	8074357	+	Missense_Mutation	SNP	T	T	A		NA	N-MSK-11				NA	NA	NA	NA	NA	Unknown	SOMATIC	NA	NA	NA	MSK-IMPACT	NA	NA	1069	166	624	1		NEWRECORD	NA	NA	NA	NA	NA	NA	ENST00000377482	NA	NA	NA	NA
109342	SETD2	0	MSKCC	GRCh37	3	47059230	47059230	+	Splice_Site	SNP	C	C	A		NA	N-MSK-11				NA	NA	NA	NA	NA	Unknown	SOMATIC	NA	NA	NA	MSK-IMPACT	NA	NA	235	107	217	0		NEWRECORD	NA	NA	NA	NA	NA	NA	ENST00000409792	NA	NA	NA	NA
109343	MLL2	0	MSKCC	GRCh37	12	49440175	49440175	+	Missense_Mutation	SNP	G	G	A		NA	N-MSK-11				NA	NA	NA	NA	NA	Unknown	SOMATIC	NA	NA	NA	MSK-IMPACT	NA	NA	564	192	319	0		NEWRECORD	NA	NA	NA	NA	NA	NA	ENST00000301067	NA	NA	NA	NA
109344	LATS2	0	MSKCC	GRCh37	13	21565442	21565442	+	Missense_Mutation	SNP	C	C	G		NA	N-MSK-11				NA	NA	NA	NA	NA	Unknown	SOMATIC	NA	NA	NA	MSK-IMPACT	NA	NA	1136	66	597	0		NEWRECORD	NA	NA	NA	NA	NA	NA	ENST00000382592	NA	NA	NA	NA
109345	LATS2	0	MSKCC	GRCh37	13	21565472	21565472	+	Missense_Mutation	SNP	C	C	G		NA	N-MSK-11				NA	NA	NA	NA	NA	Unknown	SOMATIC	NA	NA	NA	MSK-IMPACT	NA	NA	1070	70	579	0		NEWRECORD	NA	NA	NA	NA	NA	NA	ENST00000382592	NA	NA	NA	NA
109346	MAP2K1	0	MSKCC	GRCh37	15	66727517	66727517	+	Missense_Mutation	SNP	A	A	G		NA	N-MSK-11				NA	NA	NA	NA	NA	Unknown	SOMATIC	NA	NA	NA	MSK-IMPACT	NA	NA	650	327	364	0		NEWRECORD	NA	NA	NA	NA	NA	NA	ENST00000307102	NA	NA	NA	NA
109347	VHL	0	MSKCC	GRCh37	3	10183742	10183742	+	Frame_Shift_Del	DEL	C	C	-		NA	N-MSK-11				NA	NA	NA	NA	NA	Unknown	SOMATIC	NA	NA	NA	MSK-IMPACT	NA	NA	286	336	313	0		NEWRECORD	NA	NA	NA	NA	NA	NA	ENST00000256474	NA	NA	NA	NA
71032	PTPRT	0	MSKCC	GRCh37	20	40827927	40827927	+	Missense_Mutation	SNP	C	C	T		NA	N-MSK-12				NA	NA	NA	NA	NA	Unknown	SOMATIC	NA	NA	NA	MSK-IMPACT	NA	NA	1093	207	457	2			NA	NA	NA	NA	NA	NA	ENST00000373198	NA	NA	NA	NA
71033	AR	0	MSKCC	GRCh37	X	66765875	66765875	+	Missense_Mutation	SNP	A	A	G		NA	N-MSK-12				NA	NA	NA	NA	NA	Unknown	SOMATIC	NA	NA	NA	MSK-IMPACT	NA	NA	1005	146	466	0			NA	NA	NA	NA	NA	NA	ENST00000374690	NA	NA	NA	NA
71034	VHL	0	MSKCC	GRCh37	3	10183862	10183864	+	Missense_Mutation	ONP	AGC	AGC	CCT		NA	N-MSK-12				NA	NA	NA	NA	NA	Unknown	SOMATIC	NA	NA	NA	MSK-IMPACT	NA	NA	201	123	173	0			NA	NA	NA	NA	NA	NA	ENST00000256474	NA	NA	NA	NA
114734	VHL	0	MSKCC	GRCh37	3	10188309	10188309	+	Missense_Mutation	SNP	T	T	G		NA	N-MSK-13				NA	NA	NA	NA	NA	Unknown	SOMATIC	NA	NA	NA	MSK-IMPACT	NA	NA	471	234	363	0		NEWRECORD	NA	NA	NA	NA	NA	NA	ENST00000256474	NA	NA	NA	NA
26411	PTEN	0	MSKCC	GRCh37	10	89692922	89692922	+	Missense_Mutation	SNP	T	T	C		NA	N-MSK-14				NA	NA	NA	NA	NA	Unknown	SOMATIC	NA	NA	NA	MSK-IMPACT	NA	NA	555	28	367	0			NA	NA	NA	NA	NA	NA	ENST00000371953	NA	NA	NA	NA
26412	PBRM1	0	MSKCC	GRCh37	3	52610695	52610695	+	Nonsense_Mutation	SNP	G	G	A		NA	N-MSK-14				NA	NA	NA	NA	NA	Unknown	SOMATIC	NA	NA	NA	MSK-IMPACT	NA	NA	677	59	512	0			NA	NA	NA	NA	NA	NA	ENST00000394830	NA	NA	NA	NA
26413	SETD2	0	MSKCC	GRCh37	3	47144835	47144835	+	Splice_Site	SNP	C	C	T		NA	N-MSK-14				NA	NA	NA	NA	NA	Unknown	SOMATIC	NA	NA	NA	MSK-IMPACT	NA	NA	584	203	500	0			NA	NA	NA	NA	NA	NA	ENST00000409792	NA	NA	NA	NA
26414	EP300	0	MSKCC	GRCh37	22	41573524	41573524	+	Missense_Mutation	SNP	G	G	A		NA	N-MSK-14				NA	NA	NA	NA	NA	Unknown	SOMATIC	NA	NA	NA	MSK-IMPACT	NA	NA	614	216	532	0			NA	NA	NA	NA	NA	NA	ENST00000263253	NA	NA	NA	NA
26415	BAP1	0	MSKCC	GRCh37	3	52442506	52442507	+	Frame_Shift_Ins	INS	-	-	T		NA	N-MSK-14				NA	NA	NA	NA	NA	Unknown	SOMATIC	NA	NA	NA	MSK-IMPACT	NA	NA	339	131	367	0			NA	NA	NA	NA	NA	NA	ENST00000460680	NA	NA	NA	NA
37789	VHL	0	MSKCC	GRCh37	3	10188200	10188200	+	Missense_Mutation	SNP	C	C	A		NA	N-MSK-15				NA	NA	NA	NA	NA	Unknown	SOMATIC	NA	NA	NA	MSK-IMPACT	NA	NA	442	70	429	0			NA	NA	NA	NA	NA	NA	ENST00000256474	NA	NA	NA	NA
37790	ACVR1	0	MSKCC	GRCh37	2	158617440	158617440	+	Missense_Mutation	SNP	C	C	A		NA	N-MSK-15				NA	NA	NA	NA	NA	Unknown	SOMATIC	NA	NA	NA	MSK-IMPACT	NA	NA	948	173	722	1			NA	NA	NA	NA	NA	NA	ENST00000263640	NA	NA	NA	NA
37791	NBN	0	MSKCC	GRCh37	8	90983487	90983488	+	Frame_Shift_Ins	INS	-	-	AA		NA	N-MSK-15				NA	NA	NA	NA	NA	Unknown	SOMATIC	NA	NA	NA	MSK-IMPACT	NA	NA	641	91	331	0			NA	NA	NA	NA	NA	NA	ENST00000265433	NA	NA	NA	NA
37792	SETD2	0	MSKCC	GRCh37	3	47098737	47098737	+	Frame_Shift_Del	DEL	G	G	-		NA	N-MSK-15				NA	NA	NA	NA	NA	Unknown	SOMATIC	NA	NA	NA	MSK-IMPACT	NA	NA	531	113	601	0			NA	NA	NA	NA	NA	NA	ENST00000409792	NA	NA	NA	NA
138093	PTPRT	0	MSKCC	GRCh37	20	41419957	41419957	+	Missense_Mutation	SNP	C	C	T		NA	N-MSK-16				NA	NA	NA	NA	NA	Unknown	SOMATIC	NA	NA	NA	MSK-IMPACT	NA	NA	1073	126	415	0		NEWRECORD	NA	NA	NA	NA	NA	NA	ENST00000373198	NA	NA	NA	NA
138094	MTOR	0	MSKCC	GRCh37	1	11174458	11174458	+	Missense_Mutation	SNP	A	A	T		NA	N-MSK-16				NA	NA	NA	NA	NA	Unknown	SOMATIC	NA	NA	NA	MSK-IMPACT	NA	NA	1171	161	425	0		NEWRECORD	NA	NA	NA	NA	NA	NA	ENST00000361445	NA	NA	NA	NA
138095	LATS2	0	MSKCC	GRCh37	13	21620008	21620008	+	Missense_Mutation	SNP	C	C	T		NA	N-MSK-16				NA	NA	NA	NA	NA	Unknown	SOMATIC	NA	NA	NA	MSK-IMPACT	NA	NA	1254	77	451	0		NEWRECORD	NA	NA	NA	NA	NA	NA	ENST00000382592	NA	NA	NA	NA
138096	SMARCA4	0	MSKCC	GRCh37	19	11152146	11152146	+	Missense_Mutation	SNP	G	G	A		NA	N-MSK-16				NA	NA	NA	NA	NA	Unknown	SOMATIC	NA	NA	NA	MSK-IMPACT	NA	NA	1203	136	424	2		NEWRECORD	NA	NA	NA	NA	NA	NA	ENST00000344626	NA	NA	NA	NA
138097	CALR	0	MSKCC	GRCh37	19	13051104	13051104	+	Missense_Mutation	SNP	C	C	A		NA	N-MSK-16				NA	NA	NA	NA	NA	Unknown	SOMATIC	NA	NA	NA	MSK-IMPACT	NA	NA	1609	170	522	0		NEWRECORD	NA	NA	NA	NA	NA	NA	ENST00000316448	NA	NA	NA	NA
138098	VHL	0	MSKCC	GRCh37	3	10191572	10191588	+	Frame_Shift_Del	DEL	GAAGACCACCCAAATGT	GAAGACCACCCAAATGT	-		NA	N-MSK-16				NA	NA	NA	NA	NA	Unknown	SOMATIC	NA	NA	NA	MSK-IMPACT	NA	NA	917	108	310	0		NEWRECORD	NA	NA	NA	NA	NA	NA	ENST00000256474	NA	NA	NA	NA
138099	PBRM1	0	MSKCC	GRCh37	3	52643432	52643434	+	Frame_Shift_Del	DEL	ATG	ATG	T		NA	N-MSK-16				NA	NA	NA	NA	NA	Unknown	SOMATIC	NA	NA	NA	MSK-IMPACT	NA	NA	1382	155	472	0		NEWRECORD	NA	NA	NA	NA	NA	NA	ENST00000394830	NA	NA	NA	NA
141330	HIST1H2BD	0	MSKCC	GRCh37	6	26158539	26158539	+	Missense_Mutation	SNP	C	C	G		NA	N-MSK-17				NA	NA	NA	NA	NA	Unknown	SOMATIC	NA	NA	NA	MSK-IMPACT	NA	NA	499	41	319	0		NEWRECORD	NA	NA	NA	NA	NA	NA	ENST00000289316	NA	NA	NA	NA
141331	IGF1	0	MSKCC	GRCh37	12	102813307	102813307	+	Missense_Mutation	SNP	C	C	T		NA	N-MSK-17				NA	NA	NA	NA	NA	Unknown	SOMATIC	NA	NA	NA	MSK-IMPACT	NA	NA	809	61	613	2		NEWRECORD	NA	NA	NA	NA	NA	NA	ENST00000307046	NA	NA	NA	NA
141332	SMARCA4	0	MSKCC	GRCh37	19	11170805	11170805	+	Missense_Mutation	SNP	G	G	A		NA	N-MSK-17				NA	NA	NA	NA	NA	Unknown	SOMATIC	NA	NA	NA	MSK-IMPACT	NA	NA	435	23	369	0		NEWRECORD	NA	NA	NA	NA	NA	NA	ENST00000344626	NA	NA	NA	NA
141333	VHL	0	MSKCC	GRCh37	3	10183755	10183757	+	In_Frame_Del	DEL	TCT	TCT	-		NA	N-MSK-17				NA	NA	NA	NA	NA	Unknown	SOMATIC	NA	NA	NA	MSK-IMPACT	NA	NA	443	30	401	0		NEWRECORD	NA	NA	NA	NA	NA	NA	ENST00000256474	NA	NA	NA	NA
141334	PBRM1	0	MSKCC	GRCh37	3	52651347	52651347	+	Missense_Mutation	SNP	T	T	A		NA	N-MSK-17				NA	NA	NA	NA	NA	Unknown	SOMATIC	NA	NA	NA	MSK-IMPACT	NA	NA	750	55	670	1		NEWRECORD	NA	NA	NA	NA	NA	NA	ENST00000394830	NA	NA	NA	NA
141335	SMO	0	MSKCC	GRCh37	7	128850837	128850837	+	Missense_Mutation	SNP	C	C	T	rs138072219	NA	N-MSK-17				NA	NA	NA	NA	NA	Unknown	SOMATIC	NA	NA	NA	MSK-IMPACT	NA	NA	838	49	527	7		NEWRECORD	NA	NA	NA	NA	NA	NA	ENST00000249373	NA	NA	NA	NA
141336	ARID5B	0	MSKCC	GRCh37	10	63816898	63816898	+	Missense_Mutation	SNP	C	C	T		NA	N-MSK-17				NA	NA	NA	NA	NA	Unknown	SOMATIC	NA	NA	NA	MSK-IMPACT	NA	NA	457	26	266	0		NEWRECORD	NA	NA	NA	NA	NA	NA	ENST00000279873	NA	NA	NA	NA
141337	KDM6A	0	MSKCC	GRCh37	X	44922716	44922717	+	Missense_Mutation	DNP	GG	GG	TA		NA	N-MSK-17				NA	NA	NA	NA	NA	Unknown	SOMATIC	NA	NA	NA	MSK-IMPACT	NA	NA	477	89	326	0		NEWRECORD	NA	NA	NA	NA	NA	NA	ENST00000377967	NA	NA	NA	NA
143056	SMARCA4	0	MSKCC	GRCh37	19	11143994	11143994	+	Missense_Mutation	SNP	G	G	A		NA	N-MSK-18				NA	NA	NA	NA	NA	Unknown	SOMATIC	NA	NA	NA	MSK-IMPACT	NA	NA	452	128	359	2		NEWRECORD	NA	NA	NA	NA	NA	NA	ENST00000344626	NA	NA	NA	NA
143057	TP53	0	MSKCC	GRCh37	17	7577538	7577538	+	Missense_Mutation	SNP	C	C	T		NA	N-MSK-18				NA	NA	NA	NA	NA	Unknown	SOMATIC	NA	NA	NA	MSK-IMPACT	NA	NA	610	14	414	2		NEWRECORD	NA	NA	NA	NA	NA	NA	ENST00000269305	NA	NA	NA	NA
143058	ROS1	0	MSKCC	GRCh37	6	117665426	117665426	+	Splice_Site	SNP	C	C	T		NA	N-MSK-18				NA	NA	NA	NA	NA	Unknown	SOMATIC	NA	NA	NA	MSK-IMPACT	NA	NA	461	84	206	0		NEWRECORD	NA	NA	NA	NA	NA	NA	ENST00000368508	NA	NA	NA	NA
143059	RPTOR	0	MSKCC	GRCh37	17	78857609	78857609	+	Missense_Mutation	SNP	C	C	A		NA	N-MSK-18				NA	NA	NA	NA	NA	Unknown	SOMATIC	NA	NA	NA	MSK-IMPACT	NA	NA	420	132	340	0		NEWRECORD	NA	NA	NA	NA	NA	NA	ENST00000306801	NA	NA	NA	NA
143060	SMAD4	0	MSKCC	GRCh37	18	48575174	48575174	+	Missense_Mutation	SNP	G	G	C		NA	N-MSK-18				NA	NA	NA	NA	NA	Unknown	SOMATIC	NA	NA	NA	MSK-IMPACT	NA	NA	805	175	318	0		NEWRECORD	NA	NA	NA	NA	NA	NA	ENST00000342988	NA	NA	NA	NA
143061	KDM5C	0	MSKCC	GRCh37	X	53225235	53225235	+	Nonsense_Mutation	SNP	G	G	A		NA	N-MSK-18				NA	NA	NA	NA	NA	Unknown	SOMATIC	NA	NA	NA	MSK-IMPACT	NA	NA	206	119	213	0		NEWRECORD	NA	NA	NA	NA	NA	NA	ENST00000375401	NA	NA	NA	NA
143062	VHL	0	MSKCC	GRCh37	3	10183703	10183734	+	Frame_Shift_Del	DEL	CGGCCGCGGCCCGTGCTGCGCTCGGTGAACTC	CGGCCGCGGCCCGTGCTGCGCTCGGTGAACTC	-		NA	N-MSK-18				NA	NA	NA	NA	NA	Unknown	SOMATIC	NA	NA	NA	MSK-IMPACT	NA	NA	324	193	336	0		NEWRECORD	NA	NA	NA	NA	NA	NA	ENST00000256474	NA	NA	NA	NA
143063	PTEN	0	MSKCC	GRCh37	10	89692897	89692897	+	Frame_Shift_Del	DEL	A	A	-		NA	N-MSK-18				NA	NA	NA	NA	NA	Unknown	SOMATIC	NA	NA	NA	MSK-IMPACT	NA	NA	436	222	188	0		NEWRECORD	NA	NA	NA	NA	NA	NA	ENST00000371953	NA	NA	NA	NA
94392	TP53	0	MSKCC	GRCh37	17	7574027	7574027	+	Missense_Mutation	SNP	C	C	A		NA	N-MSK-19				NA	NA	NA	NA	NA	Unknown	SOMATIC	NA	NA	NA	MSK-IMPACT	NA	NA	654	203	479	1			NA	NA	NA	NA	NA	NA	ENST00000269305	NA	NA	NA	NA
94393	PTEN	0	MSKCC	GRCh37	10	89712017	89712017	+	Splice_Site	SNP	G	G	C		NA	N-MSK-19				NA	NA	NA	NA	NA	Unknown	SOMATIC	NA	NA	NA	MSK-IMPACT	NA	NA	230	57	191	0			NA	NA	NA	NA	NA	NA	ENST00000371953	NA	NA	NA	NA
94394	FOXO1	0	MSKCC	GRCh37	13	41240308	41240308	+	Missense_Mutation	SNP	G	G	C		NA	N-MSK-19				NA	NA	NA	NA	NA	Unknown	SOMATIC	NA	NA	NA	MSK-IMPACT	NA	NA	382	110	408	0			NA	NA	NA	NA	NA	NA	ENST00000379561	NA	NA	NA	NA
76660	RB1	0	MSKCC	GRCh37	13	49033844	49033844	+	Missense_Mutation	SNP	C	C	T		NA	N-MSK-20				NA	NA	NA	NA	NA	Unknown	SOMATIC	NA	NA	NA	MSK-IMPACT	NA	NA	430	233	353	0			NA	NA	NA	NA	NA	NA	ENST00000267163	NA	NA	NA	NA
76661	NTRK3	0	MSKCC	GRCh37	15	88678541	88678541	+	Missense_Mutation	SNP	G	G	A	rs145157285	NA	N-MSK-20				NA	NA	NA	NA	NA	Unknown	SOMATIC	NA	NA	NA	MSK-IMPACT	NA	NA	288	200	212	0			NA	NA	NA	NA	NA	NA	ENST00000360948	NA	NA	NA	NA
76662	TP53	0	MSKCC	GRCh37	17	7574035	7574035	+	Splice_Site	SNP	T	T	C		NA	N-MSK-20				NA	NA	NA	NA	NA	Unknown	SOMATIC	NA	NA	NA	MSK-IMPACT	NA	NA	550	593	499	0			NA	NA	NA	NA	NA	NA	ENST00000269305	NA	NA	NA	NA
76663	MDC1	0	MSKCC	GRCh37	6	30673482	30673482	+	Missense_Mutation	SNP	G	G	A		NA	N-MSK-20				NA	NA	NA	NA	NA	Unknown	SOMATIC	NA	NA	NA	MSK-IMPACT	NA	NA	632	41	406	0			NA	NA	NA	NA	NA	NA	ENST00000376406	NA	NA	NA	NA
76664	SYK	0	MSKCC	GRCh37	9	93626916	93626916	+	Missense_Mutation	SNP	C	C	A		NA	N-MSK-20				NA	NA	NA	NA	NA	Unknown	SOMATIC	NA	NA	NA	MSK-IMPACT	NA	NA	833	358	506	0			NA	NA	NA	NA	NA	NA	ENST00000375746	NA	NA	NA	NA
12238	PBRM1	0	MSKCC	GRCh37	3	52610715	52610715	+	Splice_Site	SNP	C	C	A		NA	N-MSK-21				NA	NA	NA	NA	NA	Unknown	SOMATIC	NA	NA	NA	MSK-IMPACT	NA	NA	243	39	321	0			NA	NA	NA	NA	NA	NA	ENST00000394830	NA	NA	NA	NA
12239	ARID1A	0	MSKCC	GRCh37	1	27093058	27093058	+	Splice_Site	SNP	G	G	A		NA	N-MSK-21				NA	NA	NA	NA	NA	Unknown	SOMATIC	NA	NA	NA	MSK-IMPACT	NA	NA	427	28	384	0			NA	NA	NA	NA	NA	NA	ENST00000324856	NA	NA	NA	NA
12240	PTEN	0	MSKCC	GRCh37	10	89692917	89692917	+	Missense_Mutation	SNP	T	T	C		NA	N-MSK-21				NA	NA	NA	NA	NA	Unknown	SOMATIC	NA	NA	NA	MSK-IMPACT	NA	NA	535	29	657	0			NA	NA	NA	NA	NA	NA	ENST00000371953	NA	NA	NA	NA
12241	MYCN	0	MSKCC	GRCh37	2	16086009	16086009	+	Missense_Mutation	SNP	C	C	G		NA	N-MSK-21				NA	NA	NA	NA	NA	Unknown	SOMATIC	NA	NA	NA	MSK-IMPACT	NA	NA	641	69	674	0			NA	NA	NA	NA	NA	NA	ENST00000281043	NA	NA	NA	NA
12242	ASXL2	0	MSKCC	GRCh37	2	25965485	25965485	+	Missense_Mutation	SNP	T	T	C		NA	N-MSK-21				NA	NA	NA	NA	NA	Unknown	SOMATIC	NA	NA	NA	MSK-IMPACT	NA	NA	633	86	724	0			NA	NA	NA	NA	NA	NA	ENST00000336112	NA	NA	NA	NA
12243	VHL	0	MSKCC	GRCh37	3	10183757	10183757	+	Frame_Shift_Del	DEL	T	T	-		NA	N-MSK-21				NA	NA	NA	NA	NA	Unknown	SOMATIC	NA	NA	NA	MSK-IMPACT	NA	NA	597	84	798	1			NA	NA	NA	NA	NA	NA	ENST00000256474	NA	NA	NA	NA
7055	TERT	0	MSKCC	GRCh37	5	1295228	1295228	+	5'Flank	SNP	G	G	T		NA	N-MSK-22				NA	NA	NA	NA	NA	Unknown	SOMATIC	NA	NA	NA	MSK-IMPACT	NA	NA	475	1447	496	0			NA	NA	NA	NA	NA	NA	ENST00000310581	NA	NA	NA	NA
7056	LATS2	0	MSKCC	GRCh37	13	21619823	21619823	+	Splice_Site	SNP	C	C	G		NA	N-MSK-22				NA	NA	NA	NA	NA	Unknown	SOMATIC	NA	NA	NA	MSK-IMPACT	NA	NA	291	62	357	0			NA	NA	NA	NA	NA	NA	ENST00000382592	NA	NA	NA	NA
7057	VHL	0	MSKCC	GRCh37	3	10188206	10188206	+	Missense_Mutation	SNP	T	T	G		NA	N-MSK-22				NA	NA	NA	NA	NA	Unknown	SOMATIC	NA	NA	NA	MSK-IMPACT	NA	NA	248	429	709	0			NA	NA	NA	NA	NA	NA	ENST00000256474	NA	NA	NA	NA
7058	PDGFRB	0	MSKCC	GRCh37	5	149509421	149509421	+	Missense_Mutation	SNP	C	C	A		NA	N-MSK-22				NA	NA	NA	NA	NA	Unknown	SOMATIC	NA	NA	NA	MSK-IMPACT	NA	NA	644	366	878	0			NA	NA	NA	NA	NA	NA	ENST00000261799	NA	NA	NA	NA
7059	STAG2	0	MSKCC	GRCh37	X	123227886	123227890	+	Frame_Shift_Del	DEL	AATGG	AATGG	-		NA	N-MSK-22				NA	NA	NA	NA	NA	Unknown	SOMATIC	NA	NA	NA	MSK-IMPACT	NA	NA	53	167	200	0			NA	NA	NA	NA	NA	NA	ENST00000218089	NA	NA	NA	NA
[truncated: 74 more columns]
