# Supplementary material for: Molecular characterization of sarcomatoid clear cell renal cell carcinoma unveils new candidate oncogenic drivers
Source: Sci Rep. 2020 Jan 20;10:701. doi: 10.1038/s41598-020-57534-5 (PMC6971072; doi:10.1038/s41598-020-57534-5)
Supplement: Supplementary file 2 — Supplementary Dataset 2. [file 41598_2020_57534_MOESM2_ESM.xlsx]

## Sheet: Table S2
Hippo pathway members

## Sheet: List of Hippo genes
Core pathway members
MST2
SAV1
LATS1
LATS2
MOB1A
MOB1B
YAP1
TAZ
TEAD1
TEAD2
TEAD3
TEAD4
Associate pathway members
PTPN14
NF2
WWC1
TAOK1
TAOK2
TAOK3
CRB1
CRB2
CRB3
LLGL1
LLGL2
HMCN1
SCRIB
HIPK2
FAT1
FAT2
FAT3
FAT4
DCHS1
DCHS2
CSNK1E
CSNK1D
AJUBA
LIMD1
WTIP
